# Supplementary material for: Analysis of the shape of the T-wave in congenital long-QT syndrome type 3 by geometric morphometrics
Source: Sci Rep. 2021 Jun 7;11:11909. doi: 10.1038/s41598-021-91346-5 (PMC8184778; doi:10.1038/s41598-021-91346-5)
Supplement: Supplementary file 2 — Supplementary Information 2. [file 41598_2021_91346_MOESM2_ESM.xlsx]

## Sheet: Oki-01
y'	y''	kappa	SdFmax 211,SdFmin 305,SdSmax352
0.00295915	-9.66734e-05	-9.66721e-05			The data of the first derivative, second derivative and curvature curve of Case 1.
0.00286466	-0.00010258	-0.000102579
0.00276256	-0.00010728	-0.000107279
0.00265421	-0.000110821	-0.00011082
0.00254104	-0.000113253	-0.000113252
0.00242454	-0.000114629	-0.000114628
0.00230616	-0.000114998	-0.000114997
0.00218736	-0.000114413	-0.000114412
0.0020696	-0.000112924	-0.000112923
0.00195436	-0.000110583	-0.000110582
0.00184309	-0.00010744	-0.000107439
0.00173698	-0.000103562	-0.000103562
0.00163614	-9.90772e-05	-9.90768e-05
0.00154042	-9.41285e-05	-9.41282e-05
0.00144966	-8.88592e-05	-8.8859e-05
0.0013637	-8.34128e-05	-8.34125e-05
0.00128238	-7.79323e-05	-7.79321e-05
0.00120554	-7.25611e-05	-7.25609e-05
0.00113303	-6.74424e-05	-6.74422e-05
0.00106469	-6.27195e-05	-6.27194e-05
0.00100036	-5.84993e-05	-5.84992e-05
0.000939913	-5.47427e-05	-5.47427e-05
0.000883211	-5.13744e-05	-5.13744e-05
0.000830125	-4.8319e-05	-4.83189e-05
0.000780527	-4.55009e-05	-4.55009e-05
0.000734284	-4.28449e-05	-4.28449e-05
0.000691266	-4.02755e-05	-4.02755e-05
0.000651343	-3.77173e-05	-3.77172e-05
0.000614383	-3.51127e-05	-3.51127e-05
0.000580257	-3.24757e-05	-3.24756e-05
0.000548831	-2.98379e-05	-2.98379e-05
0.000519972	-2.72314e-05	-2.72313e-05
0.000493547	-2.46876e-05	-2.46876e-05
0.000469424	-2.22386e-05	-2.22385e-05
0.000447469	-1.99159e-05	-1.99159e-05
0.000427548	-1.77514e-05	-1.77514e-05
0.00040953	-1.5777e-05	-1.5777e-05
0.00039328	-1.40148e-05	-1.40148e-05
0.000378675	-1.24498e-05	-1.24498e-05
0.000365619	-1.10573e-05	-1.10573e-05
0.000354026	-9.81268e-06	-9.81268e-06
0.00034381	-8.69131e-06	-8.69131e-06
0.000334884	-7.66858e-06	-7.66858e-06
0.000327163	-6.71986e-06	-6.71986e-06
0.00032056	-5.82055e-06	-5.82054e-06
0.000314989	-4.946e-06	-4.946e-06
0.000310367	-4.07792e-06	-4.07792e-06
0.000306627	-3.22328e-06	-3.22328e-06
0.000303706	-2.39536e-06	-2.39536e-06
0.000301541	-1.60745e-06	-1.60745e-06
0.000300068	-8.72818e-07	-8.72818e-07
0.000299224	-2.04765e-07	-2.04765e-07
0.000298946	3.83431e-07	3.83431e-07
0.00029917	8.78484e-07	8.78484e-07
0.000299834	1.26711e-06	1.26711e-06
0.000300873	1.54112e-06	1.54112e-06
0.000302224	1.7127e-06	1.7127e-06
0.000303821	1.79915e-06	1.79915e-06
0.000305599	1.81773e-06	1.81773e-06
0.000307494	1.78574e-06	1.78574e-06
0.000309441	1.72045e-06	1.72045e-06
0.000311375	1.63916e-06	1.63916e-06
0.00031323	1.55915e-06	1.55915e-06
0.000314943	1.49771e-06	1.49771e-06
0.000316472	1.46972e-06	1.46972e-06
0.000317869	1.48052e-06	1.48052e-06
0.00031921	1.53308e-06	1.53308e-06
0.000320571	1.63035e-06	1.63035e-06
0.000322027	1.77528e-06	1.77528e-06
0.000323654	1.97081e-06	1.97081e-06
0.000325529	2.21991e-06	2.21991e-06
0.000327726	2.52553e-06	2.52553e-06
0.000330322	2.89062e-06	2.89062e-06
0.000333378	3.31462e-06	3.31462e-06
0.000336892	3.78294e-06	3.78294e-06
0.000340852	4.2775e-06	4.2775e-06
0.000345241	4.7802e-06	4.7802e-06
0.000350044	5.27293e-06	5.27293e-06
0.000355247	5.73761e-06	5.73761e-06
0.000360834	6.15614e-06	6.15614e-06
0.000366791	6.51042e-06	6.51042e-06
0.000373103	6.78235e-06	6.78235e-06
0.000379743	6.95848e-06	6.95848e-06
0.000386638	7.04385e-06	7.04385e-06
0.000393703	7.04815e-06	7.04815e-06
0.000400855	6.98108e-06	6.98108e-06
0.00040801	6.8523e-06	6.8523e-06
0.000415081	6.67152e-06	6.67152e-06
0.000421986	6.44842e-06	6.44841e-06
0.00042864	6.19267e-06	6.19267e-06
0.000434958	5.91277e-06	5.91277e-06
0.000440873	5.61239e-06	5.61239e-06
0.000446383	5.29398e-06	5.29398e-06
0.000451503	4.96002e-06	4.96002e-06
0.000456248	4.61298e-06	4.61298e-06
0.000460634	4.25531e-06	4.25531e-06
0.000464676	3.88949e-06	3.88948e-06
0.000468388	3.51797e-06	3.51797e-06
0.000471786	3.14323e-06	3.14323e-06
0.000474884	2.76796e-06	2.76796e-06
0.000477695	2.39579e-06	2.39579e-06
0.000480212	2.03056e-06	2.03056e-06
0.000482427	1.67613e-06	1.67613e-06
0.000484329	1.33634e-06	1.33634e-06
0.00048591	1.01506e-06	1.01506e-06
0.000487161	7.16124e-07	7.16124e-07
0.000488072	4.43392e-07	4.43392e-07
0.000488633	2.00713e-07	2.00713e-07
0.000488846	-8.81202e-09	-8.81202e-09
0.000488755	-1.85089e-07	-1.85089e-07
0.000488415	-3.28775e-07	-3.28775e-07
0.000487879	-4.40527e-07	-4.40527e-07
0.000487201	-5.21002e-07	-5.21002e-07
0.000486438	-5.70858e-07	-5.70858e-07
0.000485642	-5.90751e-07	-5.90751e-07
0.000484868	-5.81339e-07	-5.81339e-07
0.000484171	-5.43278e-07	-5.43278e-07
0.0004836	-4.76533e-07	-4.76532e-07
0.000483181	-3.7829e-07	-3.7829e-07
0.000482935	-2.45044e-07	-2.45044e-07
0.000482886	-7.32886e-08	-7.32886e-08
0.000483052	1.40481e-07	1.40481e-07
0.000483457	3.99772e-07	3.99772e-07
0.000484121	7.0809e-07	7.0809e-07
0.000485066	1.06894e-06	1.06894e-06
0.000486313	1.48583e-06	1.48583e-06
0.000487887	1.95954e-06	1.95954e-06
0.000489826	2.47995e-06	2.47995e-06
0.000492171	3.03422e-06	3.03422e-06
0.000494964	3.6095e-06	3.6095e-06
0.000498245	4.19296e-06	4.19296e-06
0.000502056	4.77174e-06	4.77174e-06
0.000506438	5.33301e-06	5.33301e-06
0.000511432	5.86392e-06	5.86392e-06
0.000517081	6.35162e-06	6.35162e-06
0.000523402	6.78601e-06	6.78601e-06
0.000530329	7.16787e-06	7.16787e-06
0.000537772	7.50072e-06	7.50071e-06
0.000545642	7.78807e-06	7.78807e-06
0.000553849	8.03344e-06	8.03344e-06
0.000562305	8.24035e-06	8.24035e-06
0.00057092	8.41232e-06	8.41231e-06
0.000579605	8.55285e-06	8.55285e-06
0.00058827	8.66548e-06	8.66548e-06
0.000596848	8.75391e-06	8.7539e-06
0.000605354	8.82262e-06	8.82261e-06
0.000613827	8.87631e-06	8.8763e-06
0.000622305	8.91965e-06	8.91964e-06
0.000630825	8.95733e-06	8.95732e-06
0.000639425	8.99403e-06	8.99402e-06
0.000648143	9.03444e-06	9.03443e-06
0.000657017	9.08324e-06	9.08323e-06
0.000666084	9.14383e-06	9.14382e-06
0.00067537	9.21448e-06	9.21447e-06
0.000684847	9.29219e-06	9.29218e-06
0.000694476	9.37393e-06	9.37393e-06
0.000704217	9.45671e-06	9.45671e-06
0.000714029	9.53751e-06	9.53751e-06
0.000723873	9.61332e-06	9.61332e-06
0.00073371	9.68113e-06	9.68112e-06
0.000743498	9.73793e-06	9.73793e-06
0.000753199	9.78267e-06	9.78266e-06
0.00076279	9.82211e-06	9.8221e-06
0.000772314	9.86499e-06	9.86499e-06
0.000781835	9.92005e-06	9.92004e-06
0.000791414	9.99599e-06	9.99598e-06
0.000801113	1.01016e-05	1.01016e-05
0.000810993	1.02455e-05	1.02455e-05
0.000821117	1.04365e-05	1.04365e-05
0.000831547	1.06834e-05	1.06833e-05
0.000842344	1.09912e-05	1.09912e-05
0.000853558	1.13512e-05	1.13512e-05
0.000865186	1.17507e-05	1.17507e-05
0.000877216	1.21775e-05	1.21775e-05
0.000889633	1.2619e-05	1.2619e-05
0.000902424	1.30627e-05	1.30627e-05
0.000915573	1.34963e-05	1.34963e-05
0.000929067	1.39072e-05	1.39072e-05
0.000942893	1.4283e-05	1.4283e-05
0.000957036	1.46146e-05	1.46146e-05
0.000971487	1.49066e-05	1.49065e-05
0.000986234	1.51666e-05	1.51666e-05
0.00100127	1.54027e-05	1.54027e-05
0.00101658	1.56227e-05	1.56227e-05
0.00103216	1.58344e-05	1.58344e-05
0.001048	1.60458e-05	1.60457e-05
0.00106408	1.62645e-05	1.62645e-05
0.0010804	1.64986e-05	1.64986e-05
0.00109695	1.67544e-05	1.67543e-05
0.00111376	1.70326e-05	1.70325e-05
0.00113083	1.73323e-05	1.73322e-05
0.00114819	1.76528e-05	1.76528e-05
0.00116587	1.79933e-05	1.79932e-05
0.00118389	1.83529e-05	1.83529e-05
0.00120225	1.87309e-05	1.87309e-05
0.001221	1.91265e-05	1.91264e-05
0.00124015	1.95388e-05	1.95388e-05
0.00125971	1.9966e-05	1.9966e-05
0.00127969	2.04016e-05	2.04015e-05
0.00130008	2.0838e-05	2.0838e-05
0.00132088	2.12678e-05	2.12678e-05
0.00134207	2.16834e-05	2.16833e-05
0.00136366	2.20771e-05	2.20771e-05
0.00138564	2.24416e-05	2.24415e-05
0.001408	2.27691e-05	2.27691e-05
0.00143075	2.30523e-05	2.30522e-05
0.00145385	2.32838e-05	2.32837e-05
0.00147724	2.34578e-05	2.34577e-05
0.00150082	2.35689e-05	2.35689e-05
0.00152451	2.36116e-05	2.36115e-05	SdFmax
0.00154821	2.35804e-05	2.35804e-05
0.00157183	2.34699e-05	2.34698e-05
0.00159529	2.32745e-05	2.32744e-05
0.0016185	2.29888e-05	2.29887e-05
0.00164136	2.26073e-05	2.26072e-05
0.0016638	2.21284e-05	2.21283e-05
0.00168576	2.15663e-05	2.15662e-05
0.00170722	2.09389e-05	2.09388e-05
0.00172814	2.02644e-05	2.02643e-05
0.00174848	1.95607e-05	1.95606e-05
0.00176821	1.8846e-05	1.88459e-05
0.00178729	1.81381e-05	1.8138e-05
0.00180569	1.74552e-05	1.74551e-05
0.00182337	1.68105e-05	1.68104e-05
0.0018403	1.6198e-05	1.61979e-05
0.00185651	1.56068e-05	1.56067e-05
0.00187201	1.50261e-05	1.5026e-05
0.00188683	1.44451e-05	1.4445e-05
0.00190099	1.3853e-05	1.38529e-05
0.00191451	1.32389e-05	1.32388e-05
0.00192742	1.25921e-05	1.2592e-05
0.00193974	1.19016e-05	1.19015e-05
0.0019515	1.11585e-05	1.11584e-05
0.0019627	1.0361e-05	1.03609e-05
0.00197326	9.50909e-06	9.50904e-06
0.00198307	8.60279e-06	8.60274e-06
0.00199203	7.6421e-06	7.64205e-06
0.00200005	6.62705e-06	6.627e-06
0.00200701	5.55763e-06	5.5576e-06
0.00201282	4.43388e-06	4.43386e-06
0.00201738	3.25581e-06	3.25579e-06
0.00202059	2.02403e-06	2.02402e-06
0.00202244	7.41714e-07	7.41709e-07
0.00202292	-5.87394e-07	-5.8739e-07
0.00202202	-1.95952e-06	-1.95951e-06
0.00201975	-3.37091e-06	-3.37089e-06
0.00201608	-4.81779e-06	-4.81776e-06
0.00201103	-6.2964e-06	-6.29636e-06
0.00200459	-7.80298e-06	-7.80293e-06
0.00199674	-9.33375e-06	-9.33369e-06
0.00198747	-1.08863e-05	-1.08862e-05
0.00197674	-1.24634e-05	-1.24633e-05
0.00196449	-1.40692e-05	-1.40692e-05
0.00195066	-1.5708e-05	-1.57079e-05
0.00193518	-1.73838e-05	-1.73837e-05
0.00191801	-1.91008e-05	-1.91007e-05
0.00189909	-2.08632e-05	-2.08631e-05
0.00187835	-2.26751e-05	-2.2675e-05
0.00185575	-2.45407e-05	-2.45406e-05
0.00183121	-2.64646e-05	-2.64645e-05
0.00180468	-2.84537e-05	-2.84535e-05
0.0017761	-3.05152e-05	-3.05151e-05
0.00174539	-3.26566e-05	-3.26564e-05
0.00171249	-3.48851e-05	-3.48849e-05
0.00167735	-3.7208e-05	-3.72079e-05
0.00163989	-3.96328e-05	-3.96326e-05
0.00160005	-4.21667e-05	-4.21665e-05
0.00155776	-4.4817e-05	-4.48168e-05
0.00151296	-4.75901e-05	-4.75899e-05
0.00146549	-5.04884e-05	-5.04882e-05
0.00141519	-5.35132e-05	-5.3513e-05
0.00136192	-5.6666e-05	-5.66658e-05
0.00130552	-5.99481e-05	-5.9948e-05
0.00124583	-6.3361e-05	-6.33608e-05
0.00118268	-6.69059e-05	-6.69058e-05
0.00111594	-7.05844e-05	-7.05842e-05
0.00104544	-7.43977e-05	-7.43976e-05
0.000971023	-7.8347e-05	-7.83469e-05
0.000892578	-8.24315e-05	-8.24315e-05
0.000809984	-8.66505e-05	-8.66504e-05
0.000723127	-9.10029e-05	-9.10028e-05
0.000631889	-9.54877e-05	-9.54877e-05
0.000536154	-0.000100104	-0.000100104
0.000435808	-0.000104851	-0.000104851
0.000330732	-0.000109728	-0.000109727
0.000220812	-0.000114726	-0.000114726
0.000105951	-0.000119816	-0.000119816
-1.38735e-05	-0.000124957	-0.000124957
-0.000138662	-0.000130111	-0.000130111
-0.000268417	-0.00013524	-0.00013524
-0.000403141	-0.000140306	-0.000140306
-0.000542834	-0.00014527	-0.000145269
-0.0006875	-0.000150093	-0.000150093
-0.000837139	-0.000154737	-0.000154737
-0.000991755	-0.000159162	-0.000159162
-0.00115126	-0.000163315	-0.000163315
-0.0013152	-0.000167144	-0.000167144
-0.00148305	-0.000170594	-0.000170594
-0.00165427	-0.000173613	-0.000173612
-0.00182831	-0.000176145	-0.000176144
-0.00200465	-0.000178138	-0.000178137
-0.00218275	-0.000179537	-0.000179536
-0.00236207	-0.00018029	-0.000180289
-0.00254207	-0.000180351	-0.000180349	SdFmin
-0.00272218	-0.000179709	-0.000179707
-0.00290172	-0.000178363	-0.00017836
-0.00307995	-0.000176311	-0.000176308
-0.00325616	-0.000173551	-0.000173548
-0.00342961	-0.000170081	-0.000170079
-0.00359959	-0.000165901	-0.000165898
-0.00376536	-0.000161007	-0.000161004
-0.00392621	-0.000155399	-0.000155395
-0.00408142	-0.000149082	-0.000149079
-0.0042304	-0.000142096	-0.000142092
-0.00437255	-0.000134487	-0.000134483
-0.00450729	-0.000126303	-0.000126299
-0.00463402	-0.00011759	-0.000117586
-0.00475216	-0.000108395	-0.000108392
-0.00486113	-9.87662e-05	-9.87627e-05
-0.00496033	-8.87496e-05	-8.87464e-05
-0.00504917	-7.83924e-05	-7.83895e-05
-0.00512718	-6.77461e-05	-6.77434e-05
-0.00519428	-5.68795e-05	-5.68772e-05
-0.00525049	-4.58659e-05	-4.5864e-05
-0.00529586	-3.47787e-05	-3.47773e-05
-0.0053304	-2.36912e-05	-2.36902e-05
-0.00535416	-1.26766e-05	-1.2676e-05
-0.00536716	-1.80825e-06	-1.80817e-06
-0.00536942	8.8405e-06	8.84012e-06
-0.00536099	1.91964e-05	1.91955e-05
-0.00534196	2.91952e-05	2.9194e-05
-0.00531274	3.88096e-05	3.8808e-05
-0.00527379	4.80211e-05	4.80191e-05
-0.0052256	5.68116e-05	5.68093e-05
-0.00516862	6.51626e-05	6.516e-05
-0.00510335	7.30558e-05	7.3053e-05
-0.00503024	8.0473e-05	8.047e-05
-0.00494978	8.73959e-05	8.73926e-05
-0.00486243	9.3806e-05	9.38026e-05
-0.00476867	9.96891e-05	9.96857e-05
-0.00466902	0.000105047	0.000105044
-0.00456399	0.000109886	0.000109882
-0.00445411	0.00011421	0.000114207
-0.00433988	0.000118027	0.000118024
-0.00422182	0.000121342	0.000121338
-0.00410046	0.00012416	0.000124157
-0.0039763	0.000126487	0.000126484
-0.00384987	0.000128333	0.00012833
-0.00372166	0.000129718	0.000129715
-0.00359207	0.000130665	0.000130662
-0.00346148	0.000131198	0.000131196
-0.00333027	0.000131342	0.00013134	SdSmax
-0.00319882	0.00013112	0.000131118
-0.0030675	0.000130555	0.000130553
-0.0029367	0.000129672	0.00012967
-0.0028068	0.000128494	0.000128492
-0.00267817	0.000127044	0.000127042
-0.00255116	0.000125339	0.000125338
-0.00242597	0.000123395	0.000123394
-0.00230278	0.000121229	0.000121229
-0.00218175	0.000118858	0.000118857
-0.00206306	0.000116296	0.000116295
-0.00194688	0.000113561	0.00011356
-0.00183338	0.000110668	0.000110668
-0.00172273	0.000107635	0.000107634
-0.00161511	0.000104477	0.000104476
-0.00151065	0.000101214	0.000101214
-0.00140944	9.78665e-05	9.78662e-05
-0.00131152	9.4454e-05	9.44537e-05
-0.00121694	9.09965e-05	9.09963e-05
-0.00112575	8.75141e-05	8.75139e-05
-0.00103799	8.40266e-05	8.40265e-05
-0.000953718	8.05541e-05	8.0554e-05
-0.000872979	7.71166e-05	7.71165e-05
-0.0007958	7.37306e-05	7.37305e-05
-0.000722122	7.03994e-05	7.03993e-05
-0.000651865	6.71227e-05	6.71227e-05
-0.000584948	6.39005e-05	6.39005e-05
-0.000521291	6.07326e-05	6.07326e-05
-0.000460812	5.76187e-05	5.76187e-05
-0.000403433	5.45588e-05	5.45588e-05
-0.000349071	5.15527e-05	5.15527e-05
-0.000297646	4.86002e-05	4.86002e-05
-0.000249083	4.57022e-05	4.57022e-05
-0.000203324	4.28641e-05	4.28641e-05
-0.000160317	4.00925e-05	4.00925e-05
-0.00012001	3.73937e-05	3.73937e-05
-8.23487e-05	3.47742e-05	3.47742e-05
-4.72823e-05	3.22405e-05	3.22405e-05
-1.47577e-05	2.97991e-05	2.97991e-05
1.52775e-05	2.74565e-05	2.74565e-05
4.28758e-05	2.5219e-05	2.5219e-05
6.81033e-05	2.30916e-05	2.30916e-05
9.108e-05	2.10724e-05	2.10724e-05
0.00011194	1.9158e-05	1.9158e-05
0.000130816	1.73451e-05	1.73451e-05
0.000147843	1.56301e-05	1.56301e-05
0.000163154	1.40096e-05	1.40096e-05
0.000176883	1.24803e-05	1.24803e-05
0.000189163	1.10386e-05	1.10386e-05
0.000200129	9.68115e-06	9.68115e-06
0.000209895	8.40395e-06	8.40395e-06
0.000218503	7.20058e-06	7.20058e-06
0.000225976	6.06406e-06	6.06406e-06
0.000232337	4.98741e-06	4.98741e-06
0.000237608	3.96365e-06	3.96365e-06
0.000241813	2.98579e-06	2.98579e-06
0.000244974	2.04684e-06	2.04684e-06
0.000247115	1.13982e-06	1.13982e-06
0.000248258	2.58909e-07	2.58909e-07
0.00024843	-5.97127e-07	-5.97127e-07
0.000247674	-1.42836e-06	-1.42836e-06
0.000246038	-2.23485e-06	-2.23485e-06
0.000243567	-3.01669e-06	-3.01669e-06
0.00024031	-3.77393e-06	-3.77393e-06
0.000236312	-4.50665e-06	-4.50665e-06
0.000231621	-5.21492e-06	-5.21492e-06
0.000226284	-5.89882e-06	-5.89882e-06
0.000220347	-6.55819e-06	-6.55819e-06
0.00021385	-7.192e-06	-7.192e-06
0.000206806	-7.799e-06	-7.799e-06
0.000199219	-8.37793e-06	-8.37793e-06
0.000191093	-8.92754e-06	-8.92754e-06
0.000182433	-9.44658e-06	-9.44657e-06
0.000173245	-9.93378e-06	-9.93378e-06
0.000163532	-1.03879e-05	-1.03879e-05
0.0001533	-1.08077e-05	-1.08077e-05
0.000142553	-1.11927e-05	-1.11927e-05
0.000131305	-1.15452e-05	-1.15452e-05
0.000119598	-1.18684e-05	-1.18684e-05
0.000107487	-1.21655e-05	-1.21655e-05
9.50244e-05	-1.24396e-05	-1.24396e-05
8.22623e-05	-1.26939e-05	-1.26939e-05
6.92535e-05	-1.29316e-05	-1.29316e-05
5.60509e-05	-1.31557e-05	-1.31557e-05
4.27071e-05	-1.33695e-05	-1.33695e-05
2.92747e-05	-1.35751e-05	-1.35751e-05
1.57937e-05	-1.37702e-05	-1.37702e-05
2.25198e-06	-1.39518e-05	-1.39518e-05
-1.13753e-05	-1.41165e-05	-1.41165e-05
-2.5113e-05	-1.42613e-05	-1.42613e-05
-3.8986e-05	-1.43829e-05	-1.43829e-05
-5.30192e-05	-1.4478e-05	-1.4478e-05
-6.72374e-05	-1.45437e-05	-1.45437e-05
-8.16656e-05	-1.45765e-05	-1.45765e-05
-9.6309e-05	-1.45732e-05	-1.45732e-05
-0.000111095	-1.45297e-05	-1.45297e-05
-0.00012593	-1.44418e-05	-1.44418e-05
-0.000140723	-1.43054e-05	-1.43054e-05
-0.000155381	-1.41162e-05	-1.41162e-05
-0.000169812	-1.38701e-05	-1.38701e-05
-0.000183923	-1.35629e-05	-1.35629e-05
-0.000197621	-1.31903e-05	-1.31903e-05
-0.000210814	-1.27481e-05	-1.27481e-05
-0.000223424	-1.22346e-05	-1.22346e-05
-0.000235425	-1.16573e-05	-1.16573e-05
-0.000246809	-1.10261e-05	-1.10261e-05
-0.000257563	-1.03509e-05	-1.03509e-05
-0.000267678	-9.64166e-06	-9.64166e-06
-0.000277143	-8.9082e-06	-8.9082e-06
-0.000285947	-8.16048e-06	-8.16048e-06
-0.000294081	-7.40841e-06	-7.40841e-06
-0.000301532	-6.66188e-06	-6.66188e-06
-0.000308294	-5.92918e-06	-5.92918e-06
-0.000314363	-5.21198e-06	-5.21198e-06
-0.000319738	-4.51034e-06	-4.51034e-06
-0.000324419	-3.82428e-06	-3.82428e-06
-0.000328405	-3.15387e-06	-3.15387e-06
-0.000331696	-2.49913e-06	-2.49913e-06
-0.000334292	-1.86011e-06	-1.86011e-06
-0.00033619	-1.23686e-06	-1.23686e-06
-0.000337391	-6.30746e-07	-6.30746e-07
-0.000337905	-4.8427e-08	-4.8427e-08
-0.00033779	5.02107e-07	5.02107e-07
-0.000337116	1.01287e-06	1.01287e-06
-0.00033595	1.47587e-06	1.47587e-06
-0.000334362	1.88312e-06	1.88312e-06
-0.000332421	2.22663e-06	2.22663e-06
-0.000330196	2.49843e-06	2.49843e-06
-0.000327756	2.6905e-06	2.6905e-06
-0.00032517	2.79781e-06	2.79781e-06
-0.000322502	2.82699e-06	2.82699e-06
-0.0003198	2.78763e-06	2.78763e-06
-0.000317107	2.68931e-06	2.68931e-06
-0.000314465	2.5416e-06	2.5416e-06
-0.000311918	2.35409e-06	2.35409e-06
-0.000309509	2.13635e-06	2.13635e-06
-0.000307279	1.89796e-06	1.89796e-06
-0.000305273	1.64851e-06	1.64851e-06
-0.000303533	1.3963e-06	1.3963e-06
-0.000302092	1.14461e-06	1.14461e-06
-0.000300944	8.95449e-07	8.95449e-07
-0.000300075	6.50823e-07	6.50823e-07
-0.000299469	4.12742e-07	4.12742e-07
-0.000299111	1.83214e-07	1.83214e-07
-0.000298984	-3.57515e-08	-3.57515e-08
-0.000299075	-2.42147e-07	-2.42147e-07
-0.000299367	-4.33963e-07	-4.33963e-07
-0.000299846	-6.08562e-07	-6.08561e-07
-0.000300492	-7.60785e-07	-7.60785e-07
-0.00030127	-8.84847e-07	-8.84847e-07
-0.000302142	-9.7496e-07	-9.7496e-07
-0.00030307	-1.02534e-06	-1.02534e-06
-0.000304015	-1.03019e-06	-1.03019e-06
-0.000304939	-9.83733e-07	-9.83733e-07
-0.000305803	-8.8018e-07	-8.8018e-07
-0.000306568	-7.13742e-07	-7.13742e-07
-0.000307195	-4.81132e-07	-4.81132e-07
-0.000307638	-1.89059e-07	-1.89059e-07
-0.000307849	1.5327e-07	1.5327e-07
-0.00030778	5.36647e-07	5.36647e-07
-0.000307384	9.51864e-07	9.51864e-07
-0.000306614	1.38971e-06	1.38971e-06
-0.000305421	1.84099e-06	1.84099e-06
-0.000303759	2.29648e-06	2.29648e-06
-0.000301579	2.74698e-06	2.74698e-06
-0.000298849	3.18452e-06	3.18452e-06
-0.000295596	3.60608e-06	3.60608e-06
-0.00029186	4.00989e-06	4.00989e-06
-0.000287684	4.39417e-06	4.39417e-06
-0.000283108	4.75714e-06	4.75714e-06
-0.000278175	5.09703e-06	5.09703e-06
-0.000272926	5.41206e-06	5.41206e-06
-0.000267401	5.70044e-06	5.70044e-06
-0.000261643	5.96041e-06	5.96041e-06
-0.00025569	6.19015e-06	6.19015e-06
-0.000249567	6.38766e-06	6.38766e-06
-0.000243295	6.55093e-06	6.55093e-06
-0.000236898	6.67793e-06	6.67793e-06
-0.000230396	6.76662e-06	6.76662e-06
-0.000223812	6.81499e-06	6.81499e-06
-0.000217167	6.82101e-06	6.82101e-06
-0.000210484	6.78266e-06	6.78266e-06
-0.000203785	6.69938e-06	6.69938e-06
-0.000197094	6.57661e-06	6.57661e-06
-0.000190447	6.42125e-06	6.42125e-06
-0.000183882	6.24021e-06	6.24021e-06
-0.000177437	6.04038e-06	6.04038e-06
-0.000171151	5.82869e-06	5.82869e-06
-0.000165062	5.61203e-06	5.61203e-06
-0.000159208	5.39731e-06	5.39731e-06
-0.000153627	5.19143e-06	5.19143e-06
-0.000148358	5.00053e-06	5.00053e-06
-0.000143423	4.8276e-06	4.8276e-06
-0.000138777	4.67485e-06	4.67485e-06
-0.000134359	4.5445e-06	4.5445e-06
-0.000130109	4.43877e-06	4.43877e-06
-0.000125966	4.35987e-06	4.35987e-06
-0.000121868	4.31001e-06	4.31001e-06
-0.000117756	4.29142e-06	4.29142e-06
-0.000113569	4.30631e-06	4.30631e-06
-0.000109245	4.35494e-06	4.35494e-06
-0.000104739	4.42986e-06	4.42986e-06
-0.000100071	4.52162e-06	4.52162e-06
-9.52748e-05	4.62082e-06	4.62082e-06
-9.03844e-05	4.71804e-06	4.71804e-06
-8.54345e-05	4.80385e-06	4.80385e-06
-8.04595e-05	4.86883e-06	4.86883e-06
-7.54939e-05	4.90357e-06	4.90357e-06
-7.05719e-05	4.89865e-06	4.89865e-06
-6.57281e-05	4.8466e-06	4.8466e-06
-6.09953e-05	4.74782e-06	4.74782e-06
-5.64006e-05	4.60466e-06	4.60466e-06
-5.19694e-05	4.41947e-06	4.41947e-06
-4.77272e-05	4.1946e-06	4.1946e-06
-4.36995e-05	3.9324e-06	3.9324e-06
-3.99118e-05	3.63522e-06	3.63522e-06
-3.63896e-05	3.30542e-06	3.30542e-06
-3.31584e-05	2.94533e-06	2.94533e-06
-3.02435e-05	2.55857e-06	2.55857e-06
-2.76671e-05	2.15371e-06	2.15371e-06
-2.5437e-05	1.74058e-06	1.74058e-06
-2.35577e-05	1.329e-06	1.329e-06
-2.20334e-05	9.28794e-07	9.28794e-07
-2.08686e-05	5.49793e-07	5.49793e-07
-2.00676e-05	2.01822e-07	2.01822e-07
-1.96349e-05	-1.05294e-07	-1.05294e-07
-1.95749e-05	-3.6173e-07	-3.6173e-07
-1.98803e-05	-5.60492e-07	-5.60492e-07
-2.04977e-05	-7.05922e-07	-7.05922e-07
-2.13622e-05	-8.05193e-07	-8.05193e-07
-2.24085e-05	-8.65479e-07	-8.65479e-07
-2.35719e-05	-8.93955e-07	-8.93955e-07
-2.47871e-05	-8.97794e-07	-8.97794e-07
-2.59893e-05	-8.84171e-07	-8.84171e-07
-2.71133e-05	-8.60259e-07	-8.60259e-07
-2.80942e-05	-8.33232e-07	-8.33232e-07
-2.8886e-05	-8.09388e-07	-8.09388e-07
-2.95192e-05	-7.9152e-07	-7.9152e-07
-3.00431e-05	-7.81545e-07	-7.81545e-07
-3.05073e-05	-7.8138e-07	-7.8138e-07
-3.09612e-05	-7.92942e-07	-7.92942e-07
-3.14544e-05	-8.18148e-07	-8.18148e-07
-3.20363e-05	-8.58914e-07	-8.58914e-07
-3.27564e-05	-9.17157e-07	-9.17157e-07
-3.36641e-05	-9.93273e-07	-9.93273e-07
-3.4793e-05	-1.08157e-06	-1.08157e-06
-3.61131e-05	-1.17483e-06	-1.17483e-06
-3.75783e-05	-1.26584e-06	-1.26584e-06
-3.91428e-05	-1.3474e-06	-1.3474e-06
-4.07604e-05	-1.41227e-06	-1.41227e-06
-4.23852e-05	-1.45326e-06	-1.45326e-06
-4.39712e-05	-1.46313e-06	-1.46313e-06
-4.54724e-05	-1.4347e-06	-1.4347e-06
-4.68428e-05	-1.36315e-06	-1.36315e-06
-4.80457e-05	-1.25337e-06	-1.25337e-06
-4.90805e-05	-1.11269e-06	-1.11269e-06
-4.9956e-05	-9.48404e-07	-9.48404e-07
-5.0681e-05	-7.67832e-07	-7.67832e-07
-5.12643e-05	-5.78284e-07	-5.78284e-07
-5.17144e-05	-3.87069e-07	-3.87069e-07
-5.20404e-05	-2.01499e-07	-2.01499e-07
-5.22507e-05	-2.88864e-08	-2.88864e-08
-5.23542e-05	1.25377e-07	1.25377e-07
-5.23564e-05	2.63571e-07	2.63571e-07
-5.22492e-05	3.89892e-07	3.89892e-07
-5.20215e-05	5.0854e-07	5.0854e-07
-5.16618e-05	6.23711e-07	6.23711e-07
-5.11591e-05	7.39603e-07	7.39603e-07
-5.0502e-05	8.60414e-07	8.60414e-07
-4.96792e-05	9.90343e-07	9.90343e-07
-4.86795e-05	1.13359e-06	1.13359e-06
-4.74917e-05	1.29315e-06	1.29315e-06
-4.61071e-05	1.46726e-06	1.46726e-06
-4.4528e-05	1.65297e-06	1.65297e-06
-4.27596e-05	1.84732e-06	1.84732e-06
-4.08067e-05	2.04733e-06	2.04733e-06
-3.86745e-05	2.25006e-06	2.25006e-06
-3.63678e-05	2.45255e-06	2.45255e-06
-3.38917e-05	2.65182e-06	2.65182e-06
-3.12513e-05	2.84494e-06	2.84494e-06
-2.84514e-05	3.02945e-06	3.02945e-06
-2.54958e-05	3.20504e-06	3.20504e-06
-2.23822e-05	3.37188e-06	3.37188e-06
-1.91071e-05	3.53017e-06	3.53017e-06
-1.5667e-05	3.68011e-06	3.68011e-06
-1.20582e-05	3.82189e-06	3.82189e-06
-8.27714e-06	3.9557e-06	3.9557e-06
-4.32033e-06	4.08173e-06	4.08173e-06
-1.84164e-07	4.20018e-06	4.20018e-06
4.12595e-06	4.30974e-06	4.30974e-06
8.56868e-06	4.40314e-06	4.40314e-06
1.30937e-05	4.47159e-06	4.47159e-06
1.76508e-05	4.50634e-06	4.50634e-06
2.21895e-05	4.49861e-06	4.49861e-06
2.66597e-05	4.43962e-06	4.43962e-06
3.1011e-05	4.32059e-06	4.32059e-06
3.5193e-05	4.13277e-06	4.13277e-06
3.91555e-05	3.86737e-06	3.86737e-06
4.2851e-05	3.52e-06	3.52e-06
4.62431e-05	3.10376e-06	3.10376e-06
4.92981e-05	2.63612e-06	2.63612e-06
5.19825e-05	2.13455e-06	2.13455e-06
5.42627e-05	1.61652e-06	1.61652e-06
5.61051e-05	1.09953e-06	1.09953e-06
5.74761e-05	6.01021e-07	6.01021e-07
5.83421e-05	1.38487e-07	1.38487e-07
5.86694e-05	-2.70605e-07	-2.70605e-07
5.84471e-05	-6.11869e-07	-6.11869e-07
5.77544e-05	-8.83284e-07	-8.83284e-07
5.66931e-05	-1.08592e-06	-1.08592e-06
5.53649e-05	-1.22084e-06	-1.22084e-06
5.38718e-05	-1.28912e-06	-1.28912e-06
5.23155e-05	-1.29182e-06	-1.29182e-06
5.07977e-05	-1.23002e-06	-1.23002e-06
4.94203e-05	-1.10477e-06	-1.10477e-06
4.82851e-05	-9.18709e-07	-9.18709e-07
4.7475e-05	-6.80637e-07	-6.80637e-07
4.69975e-05	-4.00923e-07	-4.00923e-07
4.6841e-05	-8.9932e-08	-8.9932e-08
4.69942e-05	2.41972e-07	2.41972e-07
4.74455e-05	5.84425e-07	5.84425e-07
4.81837e-05	9.27061e-07	9.27061e-07
4.91971e-05	1.25952e-06	1.25952e-06
5.04744e-05	1.57143e-06	1.57143e-06
5.2004e-05	1.85421e-06	1.85421e-06
5.37733e-05	2.10643e-06	2.10643e-06
5.57641e-05	2.32842e-06	2.32842e-06
5.7957e-05	2.52052e-06	2.52052e-06
6.03324e-05	2.68308e-06	2.68308e-06
6.2871e-05	2.81642e-06	2.81642e-06
6.55532e-05	2.92091e-06	2.92091e-06
6.83597e-05	2.99686e-06	2.99686e-06
7.12709e-05	3.04464e-06	3.04464e-06
7.42675e-05	3.06554e-06	3.06554e-06
7.7331e-05	3.06483e-06	3.06483e-06
8.04473e-05	3.04872e-06	3.04872e-06
8.36034e-05	3.02344e-06	3.02344e-06
8.67861e-05	2.9952e-06	2.9952e-06
8.99826e-05	2.97024e-06	2.97024e-06
9.31796e-05	2.95477e-06	2.95477e-06
9.63643e-05	2.95503e-06	2.95503e-06
9.95234e-05	2.97722e-06	2.97722e-06
0.000102644	3.02444e-06	3.02444e-06
0.000105716	3.08713e-06	3.08713e-06
0.000108738	3.15261e-06	3.15261e-06
0.000111712	3.20821e-06	3.20821e-06
0.000114641	3.24124e-06	3.24124e-06
0.000117526	3.239e-06	3.239e-06
0.00012037	3.18882e-06	3.18882e-06
0.000123175	3.07802e-06	3.07802e-06
0.000125942	2.89389e-06	2.89389e-06
0.000128674	2.62738e-06	2.62738e-06
0.000131352	2.28388e-06	2.28388e-06
0.000133884	1.87238e-06	1.87238e-06
0.000136155	1.40188e-06	1.40188e-06
0.000138051	8.81386e-07	8.81386e-07
0.000139459	3.19903e-07	3.19903e-07
0.000140265	-2.73569e-07	-2.73569e-07
0.000140355	-8.9003e-07	-8.9003e-07
0.000139616	-1.52048e-06	-1.52048e-06
0.00013797	-2.1551e-06	-2.1551e-06
0.000135483	-2.78082e-06	-2.78082e-06
0.000132259	-3.38378e-06	-3.38378e-06
0.0001284	-3.95009e-06	-3.95009e-06
0.000124009	-4.46588e-06	-4.46588e-06
0.000119189	-4.91727e-06	-4.91727e-06
0.000114043	-5.29038e-06	-5.29038e-06
0.000108673	-5.57133e-06	-5.57133e-06
0.000103182	-5.74625e-06	-5.74625e-06
9.76625e-05	-5.80614e-06	-5.80614e-06
9.21645e-05	-5.76148e-06	-5.76147e-06
8.67271e-05	-5.62762e-06	-5.62762e-06
8.13895e-05	-5.41994e-06	-5.41994e-06
7.61911e-05	-5.15379e-06	-5.15379e-06
7.11712e-05	-4.84453e-06	-4.84453e-06
6.6369e-05	-4.50751e-06	-4.50751e-06
6.18238e-05	-4.15811e-06	-4.15811e-06
5.75749e-05	-3.80944e-06	-3.80944e-06
5.36545e-05	-3.46566e-06	-3.46566e-06
5.00658e-05	-3.1287e-06	-3.1287e-06
4.68054e-05	-2.80047e-06	-2.80047e-06
4.38693e-05	-2.48291e-06	-2.48291e-06
4.12539e-05	-2.17792e-06	-2.17792e-06
3.89555e-05	-1.88745e-06	-1.88745e-06
3.69703e-05	-1.61341e-06	-1.61341e-06
3.52946e-05	-1.35771e-06	-1.35771e-06
3.39247e-05	-1.12181e-06	-1.12181e-06
3.28519e-05	-9.0521e-07	-9.0521e-07
3.20484e-05	-7.06936e-07	-7.06936e-07
3.14811e-05	-5.26014e-07	-5.26014e-07
3.11171e-05	-3.61469e-07	-3.61469e-07
3.09237e-05	-2.12327e-07	-2.12327e-07
3.08678e-05	-7.76139e-08	-7.76139e-08
3.09166e-05	4.36451e-08	4.36451e-08
3.10373e-05	1.52424e-07	1.52424e-07
3.11969e-05	2.49929e-07	2.49929e-07
3.13713e-05	3.3829e-07	3.3829e-07
3.15717e-05	4.19867e-07	4.19867e-07
3.18181e-05	4.97021e-07	4.97021e-07
3.21304e-05	5.72113e-07	5.72113e-07
3.25287e-05	6.47505e-07	6.47505e-07
3.30328e-05	7.25556e-07	7.25556e-07
3.36629e-05	8.08628e-07	8.08628e-07
3.44388e-05	8.99082e-07	8.99082e-07
3.53805e-05	9.97944e-07	9.97944e-07
3.64989e-05	1.1009e-06	1.1009e-06
3.77679e-05	1.2023e-06	1.2023e-06
3.91524e-05	1.29649e-06	1.29649e-06
4.06172e-05	1.37782e-06	1.37782e-06
4.21271e-05	1.44065e-06	1.44065e-06
4.3647e-05	1.47933e-06	1.47933e-06
4.51417e-05	1.4882e-06	1.4882e-06
4.6576e-05	1.46161e-06	1.46161e-06
4.79148e-05	1.39723e-06	1.39723e-06
4.9134e-05	1.30593e-06	1.30593e-06
5.02539e-05	1.2019e-06	1.2019e-06
5.13059e-05	1.09933e-06	1.09933e-06
5.23213e-05	1.01241e-06	1.01241e-06
5.33316e-05	9.55317e-07	9.55317e-07
5.43681e-05	9.4225e-07	9.4225e-07
5.54623e-05	9.87391e-07	9.87391e-07
5.66455e-05	1.10493e-06	1.10493e-06
5.79494e-05	1.30381e-06	1.30381e-06
5.94071e-05	1.57202e-06	1.57202e-06
6.10519e-05	1.89229e-06	1.89229e-06
6.29171e-05	2.24736e-06	2.24736e-06
6.50362e-05	2.61997e-06	2.61997e-06
6.74423e-05	2.99286e-06	2.99286e-06
7.01689e-05	3.34876e-06	3.34876e-06
7.32494e-05	3.67043e-06	3.67043e-06
7.6717e-05	3.94059e-06	3.94059e-06
8.05843e-05	4.14534e-06	4.14534e-06
8.47814e-05	4.28418e-06	4.28418e-06
8.92173e-05	4.35998e-06	4.35998e-06
9.38012e-05	4.37558e-06	4.37558e-06
9.84423e-05	4.33385e-06	4.33385e-06
0.00010305	4.23765e-06	4.23765e-06
0.000107533	4.08984e-06	4.08984e-06
0.000111801	3.89327e-06	3.89327e-06
0.000115762	3.65134e-06	3.65134e-06
0.000119344	3.36961e-06	3.36961e-06
0.000122539	3.05416e-06	3.05416e-06
0.000125359	2.7111e-06	2.7111e-06
0.000127813	2.34652e-06	2.34652e-06
0.000129914	1.9665e-06	1.9665e-06
0.000131671	1.57715e-06	1.57715e-06
0.000133094	1.18456e-06	1.18456e-06
0.000134196	7.94822e-07	7.94822e-07
0.000134986	4.13282e-07	4.13282e-07
0.000135472	4.23114e-08	4.23114e-08
0.000135653	-3.16466e-07	-3.16466e-07
0.000135524	-6.61426e-07	-6.61426e-07
0.00013508	-9.90944e-07	-9.90944e-07
0.000134318	-1.3034e-06	-1.3034e-06
0.000133232	-1.59716e-06	-1.59716e-06
0.000131819	-1.87061e-06	-1.87061e-06
0.000130073	-2.12212e-06	-2.12212e-06
0.000127991	-2.35033e-06	-2.35033e-06
0.000125577	-2.55496e-06	-2.55496e-06
0.000122871	-2.73597e-06	-2.73597e-06
0.000119922	-2.89334e-06	-2.89334e-06
0.000116779	-3.02705e-06	-3.02705e-06
0.000113493	-3.13706e-06	-3.13706e-06
0.000110112	-3.22335e-06	-3.22335e-06
0.000106685	-3.28589e-06	-3.28589e-06
0.000103262	-3.32467e-06	-3.32467e-06
9.98923e-05	-3.33953e-06	-3.33953e-06
9.66165e-05	-3.32992e-06	-3.32992e-06
9.34433e-05	-3.29514e-06	-3.29514e-06
9.03732e-05	-3.23452e-06	-3.23452e-06
8.74066e-05	-3.14737e-06	-3.14737e-06
8.4544e-05	-3.03301e-06	-3.03301e-06
8.17857e-05	-2.89076e-06	-2.89076e-06
7.91322e-05	-2.71993e-06	-2.71993e-06
7.65839e-05	-2.51984e-06	-2.51984e-06
7.41412e-05	-2.29123e-06	-2.29123e-06
7.18096e-05	-2.04052e-06	-2.04052e-06
6.96142e-05	-1.77554e-06	-1.77554e-06
6.75853e-05	-1.50411e-06	-1.50411e-06
6.57531e-05	-1.23409e-06	-1.23409e-06
6.41479e-05	-9.73301e-07	-9.73301e-07
6.27998e-05	-7.29578e-07	-7.29578e-07
6.17391e-05	-5.10758e-07	-5.10758e-07
6.09959e-05	-3.24676e-07	-3.24676e-07
6.06006e-05	-1.78046e-07	-1.78046e-07
6.05607e-05	-7.31139e-08	-7.31139e-08
6.07941e-05	-1.10027e-08	-1.10027e-08
6.11958e-05	7.16217e-09	7.16217e-09
6.1661e-05	-1.9744e-08	-1.9744e-08
6.20849e-05	-9.2846e-08	-9.2846e-08
6.23627e-05	-2.13269e-07	-2.13269e-07
6.23894e-05	-3.82137e-07	-3.82137e-07
6.20603e-05	-6.00575e-07	-6.00575e-07
6.12955e-05	-8.67066e-07	-8.67066e-07
6.01142e-05	-1.16952e-06	-1.16952e-06
5.8561e-05	-1.4932e-06	-1.4932e-06
5.66802e-05	-1.82337e-06	-1.82337e-06
5.4516e-05	-2.14531e-06	-2.14531e-06
5.21128e-05	-2.44427e-06	-2.44427e-06
4.9515e-05	-2.70553e-06	-2.70553e-06
4.67669e-05	-2.91435e-06	-2.91435e-06
4.39128e-05	-3.05884e-06	-3.05884e-06
4.0996e-05	-3.13848e-06	-3.13848e-06
3.80552e-05	-3.15562e-06	-3.15562e-06
3.51284e-05	-3.11259e-06	-3.11259e-06
3.22532e-05	-3.01172e-06	-3.01172e-06
2.94675e-05	-2.85533e-06	-2.85533e-06
2.68089e-05	-2.64576e-06	-2.64576e-06
2.43153e-05	-2.38536e-06	-2.38536e-06
2.20244e-05	-2.07644e-06	-2.07644e-06
1.99739e-05	-1.72223e-06	-1.72223e-06
1.82017e-05	-1.32952e-06	-1.32952e-06
1.67454e-05	-9.05999e-07	-9.05999e-07
1.56426e-05	-4.59344e-07	-4.59344e-07
1.49311e-05	2.76155e-09	2.76155e-09
1.46485e-05	4.72637e-07	4.72637e-07
1.48324e-05	9.42599e-07	9.42599e-07
1.55205e-05	1.40497e-06	1.40497e-06
1.67505e-05	1.85206e-06	1.85206e-06
1.85601e-05	2.27621e-06	2.27621e-06
2.09644e-05	2.66985e-06	2.66985e-06
2.3889e-05	3.02542e-06	3.02542e-06
2.72368e-05	3.33537e-06	3.33537e-06
3.09108e-05	3.59215e-06	3.59215e-06
3.48143e-05	3.7882e-06	3.7882e-06
3.885e-05	3.91598e-06	3.91598e-06
4.29211e-05	3.96791e-06	3.96791e-06
4.69307e-05	3.93646e-06	3.93646e-06
5.07816e-05	3.8175e-06	3.8175e-06
5.43918e-05	3.62058e-06	3.62058e-06
5.77382e-05	3.35871e-06	3.35871e-06
6.08123e-05	3.04489e-06	3.04489e-06
6.36059e-05	2.69209e-06	2.69209e-06
6.61108e-05	2.31332e-06	2.31332e-06
6.83184e-05	1.92157e-06	1.92157e-06
7.02206e-05	1.52984e-06	1.52984e-06
7.1809e-05	1.15111e-06	1.15111e-06
7.30752e-05	7.95761e-07	7.95761e-07
7.40134e-05	4.63664e-07	4.63664e-07
7.46269e-05	1.52069e-07	1.52069e-07
7.49214e-05	-1.41773e-07	-1.41773e-07
7.49028e-05	-4.20612e-07	-4.20612e-07
7.45768e-05	-6.87197e-07	-6.87197e-07
7.39492e-05	-9.44279e-07	-9.44279e-07
7.30256e-05	-1.19461e-06	-1.19461e-06
7.1812e-05	-1.44093e-06	-1.44093e-06
7.03139e-05	-1.68522e-06	-1.68522e-06
6.85397e-05	-1.92636e-06	-1.92636e-06
6.6507e-05	-2.16246e-06	-2.16246e-06
6.42361e-05	-2.39162e-06	-2.39162e-06
6.1747e-05	-2.61195e-06	-2.61195e-06
5.90601e-05	-2.82155e-06	-2.82155e-06
5.61954e-05	-3.01854e-06	-3.01854e-06
5.31731e-05	-3.201e-06	-3.201e-06
5.00134e-05	-3.36706e-06	-3.36706e-06
4.67314e-05	-3.51596e-06	-3.51596e-06
4.33221e-05	-3.6515e-06	-3.6515e-06
3.97754e-05	-3.77862e-06	-3.77862e-06
3.60812e-05	-3.90226e-06	-3.90226e-06
3.22295e-05	-4.02738e-06	-4.02738e-06
2.82102e-05	-4.15891e-06	-4.15891e-06
2.40131e-05	-4.3018e-06	-4.3018e-06
1.96283e-05	-4.46098e-06	-4.46098e-06
1.50456e-05	-4.63765e-06	-4.63765e-06
1.02653e-05	-4.81795e-06	-4.81795e-06
5.32893e-06	-4.98426e-06	-4.98426e-06
2.88468e-07	-5.11897e-06	-5.11897e-06
-4.80422e-06	-5.20446e-06	-5.20446e-06
-9.89723e-06	-5.22313e-06	-5.22313e-06
-1.49387e-05	-5.15736e-06	-5.15736e-06
-1.98766e-05	-4.98953e-06	-4.98953e-06
-2.46591e-05	-4.70203e-06	-4.70203e-06
-2.92344e-05	-4.27926e-06	-4.27926e-06
-3.35266e-05	-3.71372e-06	-3.71372e-06
-3.7365e-05	-2.99992e-06	-2.99992e-06
-4.05547e-05	-2.13235e-06	-2.13235e-06
-4.29013e-05	-1.10553e-06	-1.10553e-06
-4.42098e-05	8.60261e-08	8.60261e-08
-4.42858e-05	1.44782e-06	1.44782e-06
-4.29344e-05	2.98533e-06	2.98533e-06
-3.9961e-05	4.70406e-06	4.70406e-06
-3.5171e-05	6.60443e-06	6.60443e-06
-2.83897e-05	8.66662e-06	8.66662e-06
-1.95234e-05	1.08658e-05	1.08658e-05
-8.49831e-06	1.31769e-05	1.31769e-05
4.75922e-06	1.55752e-05	1.55752e-05
2.03229e-05	1.80358e-05	1.80358e-05
3.82664e-05	2.05338e-05	2.05338e-05
5.86634e-05	2.30442e-05	2.30442e-05
8.15876e-05	2.55423e-05	2.55423e-05
0.000107113	2.80015e-05	2.80015e-05

## Sheet: Oki-02
y'	y''	kappa	SdFmax:202,SdFmin:273,SdSmax:312
0.00174137	0.000483894	0.000483892		The data of the first derivative, second derivative and curvature curve of Case 2.
0.00222816	0.000392924	0.000392921
0.00262513	0.000308873	0.00030887
0.00293824	0.000231779	0.000231775
0.00317344	0.00016168	0.000161677
0.00333671	9.8607e-05	9.86054e-05
0.00343431	4.25543e-05	4.25535e-05
0.00347387	-6.49277e-06	-6.49266e-06
0.0034633	-4.85485e-05	-4.85477e-05
0.00341054	-8.36275e-05	-8.3626e-05
0.00332352	-0.000111744	-0.000111742
0.00321018	-0.000132913	-0.00013291
0.00307844	-0.000147309	-0.000147307
0.00293537	-0.00015576	-0.000155758
0.00278465	-0.000159251	-0.000159249
0.00262907	-0.000158769	-0.000158767
0.00247143	-0.000155302	-0.0001553
0.00231455	-0.000149835	-0.000149834
0.00216122	-0.000143357	-0.000143356
0.00201426	-0.000136698	-0.000136697
0.00187587	-0.000130057	-0.000130056
0.00174595	-0.000123478	-0.000123478
0.0016238	-0.000117006	-0.000117005
0.00150871	-0.000110684	-0.000110683
0.0014	-0.000104554	-0.000104554
0.00129695	-9.86627e-05	-9.86624e-05
0.00119887	-9.30252e-05	-9.3025e-05
0.00110525	-8.75542e-05	-8.7554e-05
0.00101637	-8.21351e-05	-8.2135e-05
0.000932698	-7.66537e-05	-7.66536e-05
0.00085469	-7.09955e-05	-7.09954e-05
0.000782816	-6.50461e-05	-6.50461e-05
0.000717542	-5.86913e-05	-5.86912e-05
0.000659335	-5.18668e-05	-5.18667e-05
0.000608539	-4.47097e-05	-4.47097e-05
0.00056502	-3.74075e-05	-3.74075e-05
0.000528523	-3.01474e-05	-3.01474e-05
0.000498795	-2.31168e-05	-2.31168e-05
0.00047558	-1.6503e-05	-1.6503e-05
0.000458623	-1.04935e-05	-1.04935e-05
0.000447601	-5.23629e-06	-5.23629e-06
0.000441915	-7.22826e-07	-7.22826e-07
0.000440896	3.09475e-06	3.09475e-06
0.000443877	6.26426e-06	6.26426e-06
0.000450187	8.83356e-06	8.83355e-06
0.000459161	1.08505e-05	1.08505e-05
0.000470128	1.23628e-05	1.23628e-05
0.000482483	1.34197e-05	1.34197e-05
0.00049586	1.4075e-05	1.4075e-05
0.000509957	1.43841e-05	1.43841e-05
0.000524472	1.44021e-05	1.44021e-05
0.0005391	1.41842e-05	1.41842e-05
0.00055354	1.37856e-05	1.37856e-05
0.000567488	1.32617e-05	1.32617e-05
0.0005807	1.2662e-05	1.26619e-05
0.000593165	1.20144e-05	1.20143e-05
0.000604928	1.13412e-05	1.13412e-05
0.000616036	1.06647e-05	1.06647e-05
0.000626537	1.00073e-05	1.00073e-05
0.000636477	9.39127e-06	9.39126e-06
0.000645903	8.83893e-06	8.83892e-06
0.000654859	8.3673e-06	8.36729e-06
0.000663382	7.97218e-06	7.97217e-06
0.000671508	7.64406e-06	7.64405e-06
0.00067927	7.37344e-06	7.37343e-06
0.000686703	7.15081e-06	7.1508e-06
0.000693843	6.96666e-06	6.96666e-06
0.000700724	6.8115e-06	6.8115e-06
0.00070739	6.68074e-06	6.68074e-06
0.000713922	6.58954e-06	6.58954e-06
0.00072041	6.55798e-06	6.55798e-06
0.000726942	6.60614e-06	6.60613e-06
0.00073361	6.75409e-06	6.75409e-06
0.000740503	7.02193e-06	7.02192e-06
0.000747711	7.42973e-06	7.42972e-06
0.000755321	7.98826e-06	7.98825e-06
0.000763414	8.67105e-06	8.67104e-06
0.00077207	9.44231e-06	9.4423e-06
0.000781367	1.02663e-05	1.02663e-05
0.000791384	1.11071e-05	1.11071e-05
0.000802199	1.19291e-05	1.19291e-05
0.000813892	1.26964e-05	1.26964e-05
0.000826508	1.33804e-05	1.33804e-05
0.000839962	1.39815e-05	1.39814e-05
0.000854134	1.45069e-05	1.45068e-05
0.000868906	1.4964e-05	1.4964e-05
0.000884158	1.53605e-05	1.53604e-05
0.000899772	1.57035e-05	1.57035e-05
0.000915629	1.60006e-05	1.60006e-05
0.00093163	1.62574e-05	1.62574e-05
0.000947754	1.64724e-05	1.64724e-05
0.000964001	1.66424e-05	1.66423e-05
0.000980372	1.6764e-05	1.6764e-05
0.000996865	1.68342e-05	1.68342e-05
0.00101348	1.68495e-05	1.68495e-05
0.00103022	1.68069e-05	1.68068e-05
0.00104706	1.67039e-05	1.67039e-05
0.00106392	1.65425e-05	1.65424e-05
0.0010807	1.63254e-05	1.63253e-05
0.0010973	1.60554e-05	1.60554e-05
0.0011136	1.57354e-05	1.57354e-05
0.00112952	1.53681e-05	1.53681e-05
0.00114494	1.49564e-05	1.49564e-05
0.0011598	1.45051e-05	1.45051e-05
0.0011741	1.4027e-05	1.4027e-05
0.00118789	1.35369e-05	1.35369e-05
0.00120122	1.30497e-05	1.30497e-05
0.00121412	1.25802e-05	1.25802e-05
0.00122664	1.21432e-05	1.21432e-05
0.00123882	1.17535e-05	1.17535e-05
0.0012507	1.14212e-05	1.14211e-05
0.00126227	1.11365e-05	1.11365e-05
0.00127356	1.08852e-05	1.08851e-05
0.00128455	1.06526e-05	1.06526e-05
0.00129524	1.04244e-05	1.04244e-05
0.00130565	1.01861e-05	1.01861e-05
0.00131576	9.92324e-06	9.92321e-06
0.00132557	9.62582e-06	9.62579e-06
0.0013351	9.30164e-06	9.30161e-06
0.00134434	8.96295e-06	8.96293e-06
0.00135328	8.62202e-06	8.62199e-06
0.00136194	8.29108e-06	8.29106e-06
0.00137031	7.98241e-06	7.98239e-06
0.00137839	7.70825e-06	7.70823e-06
0.00138619	7.47646e-06	7.47644e-06
0.00139372	7.2773e-06	7.27728e-06
0.001401	7.09665e-06	7.09663e-06
0.00140803	6.92039e-06	6.92037e-06
0.00141484	6.73438e-06	6.73436e-06
0.00142144	6.52449e-06	6.52447e-06
0.00142784	6.2766e-06	6.27658e-06
0.00143405	5.9815e-06	5.98148e-06
0.00144004	5.64966e-06	5.64964e-06
0.00144578	5.29647e-06	5.29646e-06
0.00145123	4.93733e-06	4.93731e-06
0.00145635	4.58762e-06	4.58761e-06
0.0014611	4.26274e-06	4.26272e-06
0.00146545	3.97808e-06	3.97806e-06
0.00146939	3.74753e-06	3.74751e-06
0.001473	3.57898e-06	3.57896e-06
0.00147641	3.47882e-06	3.47881e-06
0.00147971	3.45345e-06	3.45344e-06
0.00148303	3.50925e-06	3.50924e-06
0.00148649	3.65262e-06	3.65261e-06
0.00149019	3.88995e-06	3.88993e-06
0.00149424	4.22163e-06	4.22162e-06
0.00149864	4.6241e-06	4.62409e-06
0.0015034	5.0678e-06	5.06778e-06
0.00150852	5.52315e-06	5.52313e-06
0.001514	5.96061e-06	5.96059e-06
0.00151983	6.35061e-06	6.35059e-06
0.00152601	6.66358e-06	6.66356e-06
0.00153254	6.87803e-06	6.87801e-06
0.00153935	7.00473e-06	7.0047e-06
0.00154637	7.06249e-06	7.06247e-06
0.00155353	7.07016e-06	7.07013e-06
0.00156076	7.04655e-06	7.04653e-06
0.001568	7.0105e-06	7.01047e-06
0.00157517	6.98084e-06	6.98081e-06
0.00158222	6.97216e-06	6.97214e-06
0.00158917	6.98221e-06	6.98219e-06
0.00159604	7.0045e-06	7.00447e-06
0.00160288	7.03252e-06	7.03249e-06
0.00160972	7.05979e-06	7.05976e-06
0.00161659	7.07981e-06	7.07979e-06
0.00162353	7.08611e-06	7.08608e-06
0.00163056	7.07558e-06	7.07555e-06
0.00163768	7.05876e-06	7.05873e-06
0.00164488	7.04957e-06	7.04954e-06
0.00165213	7.06196e-06	7.06193e-06
0.00165944	7.10984e-06	7.10982e-06
0.00166678	7.20716e-06	7.20713e-06
0.00167415	7.36784e-06	7.36781e-06
0.00168155	7.60192e-06	7.60189e-06
0.00168906	7.90384e-06	7.9038e-06
0.00169677	8.26413e-06	8.2641e-06
0.00170477	8.67335e-06	8.67331e-06
0.00171316	9.12203e-06	9.12199e-06
0.00172205	9.60072e-06	9.60067e-06
0.00173151	1.00999e-05	1.00999e-05
0.00174163	1.06122e-05	1.06121e-05
0.00175239	1.11374e-05	1.11373e-05
0.00176377	1.16774e-05	1.16773e-05
0.00177572	1.22342e-05	1.22341e-05
0.00178822	1.28096e-05	1.28096e-05
0.00180123	1.34056e-05	1.34055e-05
0.00181472	1.40239e-05	1.40238e-05
0.00182868	1.4666e-05	1.46659e-05
0.00184315	1.53312e-05	1.53312e-05
0.00185823	1.60185e-05	1.60184e-05
0.00187397	1.67265e-05	1.67264e-05
0.00189045	1.74542e-05	1.74541e-05
0.00190775	1.82005e-05	1.82004e-05
0.00192595	1.89602e-05	1.89601e-05
0.00194508	1.97125e-05	1.97124e-05
0.00196505	2.04325e-05	2.04324e-05
0.00198575	2.10955e-05	2.10954e-05
0.00200705	2.16767e-05	2.16765e-05
0.00202884	2.21512e-05	2.2151e-05
0.00205098	2.24942e-05	2.24941e-05
0.00207337	2.26887e-05	2.26885e-05	SdFmax
0.00209589	2.2748e-05	2.27479e-05
0.00211846	2.26934e-05	2.26933e-05
0.00214101	2.2546e-05	2.25458e-05
0.00216349	2.23269e-05	2.23268e-05
0.00218583	2.20573e-05	2.20571e-05
0.00220795	2.17584e-05	2.17582e-05
0.0022298	2.14484e-05	2.14483e-05
0.00225131	2.11349e-05	2.11347e-05
0.00227249	2.08222e-05	2.08221e-05
0.00229335	2.0515e-05	2.05149e-05
0.00231388	2.02179e-05	2.02178e-05
0.00233412	1.99354e-05	1.99352e-05
0.00235406	1.9672e-05	1.96718e-05
0.00237371	1.94326e-05	1.94324e-05
0.00239309	1.92227e-05	1.92226e-05
0.00241225	1.90484e-05	1.90482e-05
0.00243125	1.89153e-05	1.89152e-05
0.00245013	1.88295e-05	1.88294e-05
0.00246897	1.87968e-05	1.87966e-05
0.0024878	1.8823e-05	1.88229e-05
0.00250669	1.89083e-05	1.89082e-05
0.00252567	1.90299e-05	1.90297e-05
0.00254475	1.91592e-05	1.91591e-05
0.00256389	1.92677e-05	1.92675e-05
0.00258307	1.93268e-05	1.93266e-05
0.00260227	1.9308e-05	1.93078e-05
0.00262146	1.91827e-05	1.91825e-05
0.00264062	1.89174e-05	1.89172e-05
0.00265967	1.84593e-05	1.84591e-05
0.00267831	1.77505e-05	1.77503e-05
0.00269616	1.6733e-05	1.67329e-05
0.00271288	1.53491e-05	1.5349e-05
0.0027281	1.35409e-05	1.35408e-05
0.00274146	1.12506e-05	1.12505e-05
0.0027526	8.42246e-06	8.42236e-06
0.00276109	5.00972e-06	5.00966e-06
0.00276626	9.67793e-07	9.67782e-07
0.00276737	-3.74791e-06	-3.74786e-06
0.00276369	-9.18197e-06	-9.18187e-06
0.00275446	-1.5379e-05	-1.53788e-05
0.00273896	-2.23836e-05	-2.23833e-05
0.00271644	-3.02295e-05	-3.02291e-05
0.00268615	-3.89075e-05	-3.89071e-05
0.00264729	-4.83976e-05	-4.83971e-05
0.00259901	-5.86797e-05	-5.86791e-05
0.0025405	-6.97338e-05	-6.97331e-05
0.00247092	-8.15398e-05	-8.1539e-05
0.00238945	-9.40777e-05	-9.40769e-05
0.00229526	-0.000107309	-0.000107308
0.00218763	-0.000121121	-0.00012112
0.0020662	-0.000135383	-0.000135382
0.00193073	-0.000149963	-0.000149962
0.00178099	-0.00016473	-0.000164729
0.00161671	-0.000179553	-0.000179553
0.00143767	-0.000194302	-0.000194301
0.00124361	-0.000208841	-0.00020884
0.00103447	-0.000223025	-0.000223024
0.000810905	-0.000236705	-0.000236705
0.000573756	-0.000249733	-0.000249733
0.000323859	-0.00026196	-0.00026196
6.20537e-05	-0.000273238	-0.000273238
-0.000210822	-0.000283416	-0.000283416
-0.00049393	-0.000292361	-0.000292361
-0.00078631	-0.000299989	-0.000299989
-0.00108651	-0.000306231	-0.00030623
-0.00139296	-0.000311016	-0.000311015
-0.00170407	-0.000314277	-0.000314275
-0.00201829	-0.000315942	-0.00031594
-0.00233403	-0.000315943	-0.000315941
-0.00264973	-0.000314231	-0.000314228
-0.00296379	-0.000310838	-0.000310834	SdFmin
-0.00327463	-0.000305819	-0.000305814
-0.00358063	-0.000299227	-0.000299221
-0.00388019	-0.000291115	-0.000291109
-0.00417171	-0.000281538	-0.000281531
-0.00445357	-0.000270549	-0.000270541
-0.00472417	-0.000258213	-0.000258204
-0.00498204	-0.000244644	-0.000244635
-0.0052262	-0.000229968	-0.000229959
-0.0054558	-0.00021431	-0.0002143
-0.00567001	-0.000197795	-0.000197786
-0.00586798	-0.000180549	-0.00018054
-0.00604885	-0.000162698	-0.000162689
-0.0062118	-0.000144368	-0.000144359
-0.00635611	-0.000125692	-0.000125684
-0.00648165	-0.000106804	-0.000106797
-0.00658839	-8.78386e-05	-8.78329e-05
-0.00667633	-6.893e-05	-6.89254e-05
-0.00674547	-5.02124e-05	-5.0209e-05
-0.00679581	-3.182e-05	-3.18178e-05
-0.00682744	-1.38794e-05	-1.38784e-05
-0.00684102	3.51315e-06	3.51291e-06
-0.00683727	2.0269e-05	2.02675e-05
-0.00681694	3.62994e-05	3.62969e-05
-0.0067808	5.15159e-05	5.15123e-05
-0.00672957	6.58296e-05	6.58251e-05
-0.00666402	7.9152e-05	7.91468e-05
-0.00658495	9.14093e-05	9.14034e-05
-0.00649345	0.000102587	0.00010258
-0.00639066	0.000112685	0.000112678
-0.00627773	0.000121704	0.000121696
-0.00615581	0.000129643	0.000129636
-0.00602604	0.000136504	0.000136497
-0.00588957	0.000142287	0.000142279
-0.0057475	0.000147002	0.000146995
-0.00560075	0.00015071	0.000150702
-0.00545021	0.000153479	0.000153472
-0.00529673	0.00015538	0.000155373
-0.0051412	0.000156483	0.000156477
-0.00498448	0.000156858	0.000156852	SdSmax
-0.00482746	0.000156576	0.00015657
-0.00467094	0.000155704	0.000155698
-0.00451538	0.000154303	0.000154299
-0.0043612	0.000152435	0.000152431
-0.00420879	0.000150158	0.000150154
-0.00405856	0.000147532	0.000147528
-0.00391091	0.000144616	0.000144613
-0.00376625	0.000141471	0.000141468
-0.0036249	0.000138155	0.000138152
-0.00348694	0.000134718	0.000134715
-0.00335237	0.00013121	0.000131208
-0.00322118	0.00012768	0.000127678
-0.00309338	0.000124178	0.000124176
-0.00296897	0.000120753	0.000120751
-0.00284796	0.000117454	0.000117452
-0.00273031	0.000114318	0.000114316
-0.00261593	0.000111326	0.000111324
-0.00250469	0.000108446	0.000108445
-0.00239647	0.000105648	0.000105647
-0.00229115	0.000102899	0.000102898
-0.0021886	0.000100169	0.000100168
-0.00208869	9.74245e-05	9.74239e-05
-0.00199134	9.46422e-05	9.46417e-05
-0.00189659	9.1824e-05	9.18236e-05
-0.00180452	8.89792e-05	8.89788e-05
-0.00171521	8.61169e-05	8.61165e-05
-0.00162874	8.32463e-05	8.3246e-05
-0.00154519	8.03766e-05	8.03763e-05
-0.00146463	7.75169e-05	7.75166e-05
-0.00138712	7.46752e-05	7.46749e-05
-0.00131261	7.1854e-05	7.18539e-05
-0.00124103	6.90548e-05	6.90547e-05
-0.00117229	6.62789e-05	6.62788e-05
-0.00110633	6.35276e-05	6.35274e-05
-0.00104306	6.08022e-05	6.08021e-05
-0.000982412	5.8104e-05	5.8104e-05
-0.000924319	5.54365e-05	5.54365e-05
-0.000868755	5.28111e-05	5.28111e-05
-0.0008157	5.02412e-05	5.02412e-05
-0.000765136	4.77404e-05	4.77403e-05
-0.000717047	4.5322e-05	4.5322e-05
-0.000671415	4.29996e-05	4.29995e-05
-0.000628221	4.07866e-05	4.07866e-05
-0.000587427	3.86916e-05	3.86916e-05
-0.000548905	3.67038e-05	3.67037e-05
-0.000512509	3.48073e-05	3.48073e-05
-0.00047809	3.29864e-05	3.29864e-05
-0.0004455	3.12254e-05	3.12254e-05
-0.000414592	2.95085e-05	2.95085e-05
-0.000385217	2.782e-05	2.782e-05
-0.00035727	2.6144e-05	2.6144e-05
-0.000330819	2.44652e-05	2.44652e-05
-0.000305972	2.27679e-05	2.27679e-05
-0.000282838	2.10367e-05	2.10367e-05
-0.000261527	1.9256e-05	1.9256e-05
-0.000242147	1.74104e-05	1.74104e-05
-0.000224809	1.54843e-05	1.54843e-05
-0.000209592	1.34724e-05	1.34724e-05
-0.000196453	1.14106e-05	1.14106e-05
-0.000185322	9.34467e-06	9.34467e-06
-0.000176127	7.3207e-06	7.3207e-06
-0.000168797	5.38462e-06	5.38462e-06
-0.00016326	3.5824e-06	3.5824e-06
-0.000159444	1.96002e-06	1.96002e-06
-0.000157265	5.50414e-07	5.50414e-07
-0.000156579	-6.65567e-07	-6.65567e-07
-0.000157229	-1.7201e-06	-1.7201e-06
-0.000159058	-2.64536e-06	-2.64536e-06
-0.000161909	-3.47354e-06	-3.47354e-06
-0.000165626	-4.23679e-06	-4.23679e-06
-0.00017005	-4.96731e-06	-4.96731e-06
-0.00017506	-5.69206e-06	-5.69206e-06
-0.000180666	-6.41714e-06	-6.41714e-06
-0.000186914	-7.14344e-06	-7.14344e-06
-0.00019385	-7.87186e-06	-7.87186e-06
-0.00020152	-8.6033e-06	-8.6033e-06
-0.000209968	-9.33863e-06	-9.33863e-06
-0.00021924	-1.00781e-05	-1.00781e-05
-0.000229368	-1.08194e-05	-1.08194e-05
-0.000240326	-1.15595e-05	-1.15595e-05
-0.000252071	-1.22955e-05	-1.22955e-05
-0.000264565	-1.30244e-05	-1.30243e-05
-0.000277765	-1.37431e-05	-1.37431e-05
-0.000291632	-1.44486e-05	-1.44486e-05
-0.000306125	-1.5137e-05	-1.5137e-05
-0.000321208	-1.57991e-05	-1.57991e-05
-0.000336863	-1.6425e-05	-1.6425e-05
-0.000353079	-1.70045e-05	-1.70045e-05
-0.000369844	-1.75275e-05	-1.75275e-05
-0.000387145	-1.7984e-05	-1.79839e-05
-0.000404971	-1.83638e-05	-1.83638e-05
-0.000423309	-1.86548e-05	-1.86548e-05
-0.000442112	-1.88369e-05	-1.88369e-05
-0.0004612	-1.88879e-05	-1.88879e-05
-0.000480355	-1.87856e-05	-1.87856e-05
-0.000499362	-1.85078e-05	-1.85078e-05
-0.000518004	-1.80323e-05	-1.80323e-05
-0.000536066	-1.7337e-05	-1.7337e-05
-0.000553331	-1.6406e-05	-1.6406e-05
-0.000569592	-1.52492e-05	-1.52492e-05
-0.000584671	-1.38828e-05	-1.38828e-05
-0.000598401	-1.23231e-05	-1.23231e-05
-0.000610612	-1.05863e-05	-1.05863e-05
-0.000621138	-8.68868e-06	-8.68867e-06
-0.000629809	-6.64646e-06	-6.64645e-06
-0.000636458	-4.47883e-06	-4.47882e-06
-0.000640938	-2.21673e-06	-2.21673e-06
-0.000643199	1.0595e-07	1.0595e-07
-0.000643213	2.45532e-06	2.45532e-06
-0.000640951	4.79751e-06	4.7975e-06
-0.000636384	7.09861e-06	7.09861e-06
-0.000629486	9.32476e-06	9.32475e-06
-0.000620227	1.1442e-05	1.1442e-05
-0.000608633	1.34165e-05	1.34165e-05
-0.000594941	1.52142e-05	1.52142e-05
-0.000579442	1.68012e-05	1.68012e-05
-0.000562427	1.81434e-05	1.81434e-05
-0.000544185	1.9207e-05	1.9207e-05
-0.000525008	1.9958e-05	1.9958e-05
-0.000505187	2.0373e-05	2.0373e-05
-0.000485002	2.04713e-05	2.04713e-05
-0.000464701	2.0283e-05	2.0283e-05
-0.000444519	1.98379e-05	1.98379e-05
-0.000424694	1.9166e-05	1.91659e-05
-0.000405461	1.82972e-05	1.82971e-05
-0.00038706	1.72614e-05	1.72614e-05
-0.000369725	1.60889e-05	1.60889e-05
-0.000353656	1.4811e-05	1.4811e-05
-0.000338901	1.34591e-05	1.34591e-05
-0.000325471	1.20647e-05	1.20647e-05
-0.000313376	1.06594e-05	1.06594e-05
-0.000302627	9.27465e-06	9.27465e-06
-0.000293234	7.94199e-06	7.94199e-06
-0.000285207	6.68906e-06	6.68906e-06
-0.000278531	5.52798e-06	5.52798e-06
-0.000273091	4.467e-06	4.467e-06
-0.000268744	3.51439e-06	3.51439e-06
-0.000265349	2.6784e-06	2.6784e-06
-0.000262763	1.9673e-06	1.9673e-06
-0.000260846	1.38932e-06	1.38932e-06
-0.000259456	9.50711e-07	9.50711e-07
-0.000258454	6.49551e-07	6.49551e-07
-0.000257724	4.81905e-07	4.81905e-07
-0.000257151	4.43836e-07	4.43836e-07
-0.000256622	5.31405e-07	5.31405e-07
-0.000256022	7.40673e-07	7.40673e-07
-0.000255237	1.0677e-06	1.0677e-06
-0.000254155	1.50708e-06	1.50708e-06
-0.000252665	2.04751e-06	2.04751e-06
-0.000250675	2.67623e-06	2.67623e-06
-0.000248097	3.38046e-06	3.38046e-06
-0.000244844	4.14743e-06	4.14743e-06
-0.000240828	4.96439e-06	4.96439e-06
-0.00023596	5.81855e-06	5.81855e-06
-0.000230153	6.69523e-06	6.69523e-06
-0.000223349	7.57206e-06	7.57206e-06
-0.00021561	8.42475e-06	8.42475e-06
-0.000207029	9.22902e-06	9.22902e-06
-0.0001977	9.96057e-06	9.96057e-06
-0.000187715	1.05951e-05	1.05951e-05
-0.000177166	1.11084e-05	1.11084e-05
-0.000166146	1.14816e-05	1.14816e-05
-0.000154753	1.17179e-05	1.17179e-05
-0.0001431	1.18262e-05	1.18262e-05
-0.000131305	1.18152e-05	1.18152e-05
-0.000119487	1.16936e-05	1.16936e-05
-0.000107762	1.14703e-05	1.14703e-05
-9.62499e-05	1.11539e-05	1.11539e-05
-8.50676e-05	1.07536e-05	1.07536e-05
-7.43204e-05	1.02803e-05	1.02803e-05
-6.40598e-05	9.74529e-06	9.74529e-06
-5.43247e-05	9.15976e-06	9.15976e-06
-4.51537e-05	8.535e-06	8.535e-06
-3.65854e-05	7.88226e-06	7.88226e-06
-2.86584e-05	7.21282e-06	7.21282e-06
-2.14113e-05	6.53616e-06	6.53616e-06
-1.48752e-05	5.8546e-06	5.8546e-06
-9.04989e-06	5.16872e-06	5.16872e-06
-3.92773e-06	4.47905e-06	4.47905e-06
4.99033e-07	3.78616e-06	3.78616e-06
4.23813e-06	3.09061e-06	3.09061e-06
7.2973e-06	2.39295e-06	2.39295e-06
9.68428e-06	1.69404e-06	1.69404e-06
1.14041e-05	9.96021e-07	9.96021e-07
1.24512e-05	3.01317e-07	3.01317e-07
1.28172e-05	-3.87632e-07	-3.87632e-07
1.24937e-05	-1.06839e-06	-1.06839e-06
1.14725e-05	-1.73852e-06	-1.73852e-06
9.74519e-06	-2.39558e-06	-2.39558e-06
7.30349e-06	-3.03311e-06	-3.03311e-06
4.16095e-06	-3.62854e-06	-3.62854e-06
4.18608e-07	-4.15526e-06	-4.15526e-06
-3.8006e-06	-4.58667e-06	-4.58667e-06
-8.37373e-06	-4.89617e-06	-4.89617e-06
-1.31779e-05	-5.05716e-06	-5.05716e-06
-1.80901e-05	-5.04303e-06	-5.04303e-06
-2.29874e-05	-4.83515e-06	-4.83515e-06
-2.77412e-05	-4.44677e-06	-4.44677e-06
-3.21991e-05	-3.8991e-06	-3.8991e-06
-3.62033e-05	-3.21336e-06	-3.21336e-06
-3.95957e-05	-2.41076e-06	-2.41076e-06
-4.22185e-05	-1.51252e-06	-1.51252e-06
-4.39135e-05	-5.39861e-07	-5.39861e-07
-4.45228e-05	4.84672e-07	4.84672e-07
-4.39309e-05	1.53315e-06	1.53315e-06
-4.21915e-05	2.57632e-06	2.57632e-06
-3.9401e-05	3.58491e-06	3.58491e-06
-3.56554e-05	4.52966e-06	4.52966e-06
-3.10512e-05	5.38131e-06	5.38131e-06
-2.56845e-05	6.1106e-06	6.1106e-06
-1.96515e-05	6.69387e-06	6.69387e-06
-1.30544e-05	7.12996e-06	7.12996e-06
-6.01827e-06	7.42331e-06	7.42331e-06
1.32578e-06	7.57835e-06	7.57835e-06
8.84673e-06	7.59953e-06	7.59953e-06
1.64135e-05	7.49129e-06	7.49129e-06
2.38952e-05	7.25806e-06	7.25806e-06
3.11606e-05	6.90599e-06	6.90599e-06
3.80866e-05	6.44799e-06	6.44799e-06
4.4581e-05	5.89865e-06	5.89865e-06
5.05596e-05	5.27257e-06	5.27257e-06
5.59381e-05	4.58437e-06	4.58437e-06
6.0632e-05	3.84865e-06	3.84865e-06
6.45573e-05	3.08e-06	3.08e-06
6.76294e-05	2.29525e-06	2.29525e-06
6.97972e-05	1.52015e-06	1.52015e-06
7.11417e-05	7.82654e-07	7.82654e-07
7.17768e-05	1.10726e-07	1.10726e-07
7.18166e-05	-4.67671e-07	-4.67671e-07
7.13752e-05	-9.24575e-07	-9.24575e-07
7.05664e-05	-1.23202e-06	-1.23202e-06
6.95004e-05	-1.37198e-06	-1.37198e-06
6.82714e-05	-1.36612e-06	-1.36612e-06
6.69697e-05	-1.24607e-06	-1.24607e-06
6.56854e-05	-1.04341e-06	-1.04341e-06
6.4509e-05	-7.8977e-07	-7.8977e-07
6.35306e-05	-5.16746e-07	-5.16746e-07
6.28404e-05	-2.55948e-07	-2.55948e-07
6.2504e-05	-3.29361e-08	-3.29361e-08
6.24871e-05	1.50926e-07	1.50926e-07
6.2731e-05	3.00324e-07	3.00324e-07
6.31766e-05	4.19943e-07	4.19943e-07
6.37651e-05	5.14466e-07	5.14466e-07
6.44375e-05	5.88579e-07	5.88579e-07
6.51348e-05	6.46967e-07	6.46967e-07
6.5809e-05	6.93401e-07	6.93401e-07
6.64555e-05	7.27996e-07	7.27996e-07
6.70804e-05	7.49955e-07	7.49955e-07
6.76899e-05	7.58479e-07	7.58479e-07
6.82902e-05	7.52771e-07	7.52771e-07
6.88875e-05	7.32032e-07	7.32032e-07
6.9488e-05	6.95465e-07	6.95465e-07
7.01003e-05	6.45899e-07	6.45899e-07
7.07432e-05	6.00682e-07	6.00682e-07
7.14376e-05	5.80786e-07	5.80786e-07
7.22047e-05	6.07187e-07	6.07187e-07
7.30656e-05	7.00859e-07	7.00859e-07
7.40415e-05	8.82775e-07	8.82775e-07
7.51533e-05	1.17391e-06	1.17391e-06
7.64352e-05	1.58653e-06	1.58653e-06
7.79726e-05	2.09803e-06	2.09803e-06
7.98641e-05	2.67711e-06	2.67711e-06
8.22082e-05	3.29247e-06	3.29247e-06
8.51033e-05	3.9128e-06	3.9128e-06
8.86479e-05	4.50679e-06	4.50679e-06
9.29404e-05	5.04314e-06	5.04314e-06
9.80309e-05	5.49422e-06	5.49422e-06
0.000103775	5.84715e-06	5.84715e-06
0.00010998	6.09272e-06	6.09272e-06
0.000116454	6.22174e-06	6.22174e-06
0.000123002	6.22499e-06	6.22499e-06
0.000129434	6.09328e-06	6.09328e-06
0.000135556	5.8174e-06	5.8174e-06
0.000141202	5.39403e-06	5.39403e-06
0.000146312	4.8433e-06	4.8433e-06
0.000150854	4.19124e-06	4.19124e-06
0.000154797	3.46387e-06	3.46387e-06
0.000158106	2.68722e-06	2.68722e-06
0.00016075	1.88729e-06	1.88729e-06
0.000162695	1.08516e-06	1.08516e-06
0.00016391	2.82039e-07	2.82039e-07
0.000164359	-5.25801e-07	-5.25801e-07
0.000164008	-1.3421e-06	-1.3421e-06
0.000162822	-2.17058e-06	-2.17058e-06
0.000160766	-3.015e-06	-3.015e-06
0.000157805	-3.87908e-06	-3.87908e-06
0.000153905	-4.76494e-06	-4.76494e-06
0.000149041	-5.66827e-06	-5.66827e-06
0.000143226	-6.58312e-06	-6.58312e-06
0.000136484	-7.50356e-06	-7.50356e-06
0.000128839	-8.42364e-06	-8.42364e-06
0.000120315	-9.33744e-06	-9.33744e-06
0.000110936	-1.0239e-05	-1.0239e-05
0.000100725	-1.1123e-05	-1.1123e-05
8.97e-05	-1.19862e-05	-1.19862e-05
7.78605e-05	-1.28262e-05	-1.28262e-05
6.5199e-05	-1.36404e-05	-1.36404e-05
5.17086e-05	-1.44262e-05	-1.44262e-05
3.73825e-05	-1.51811e-05	-1.51811e-05
2.22136e-05	-1.59025e-05	-1.59025e-05
6.19498e-06	-1.65781e-05	-1.65781e-05
-1.0633e-05	-1.71565e-05	-1.71565e-05
-2.80415e-05	-1.75764e-05	-1.75764e-05
-4.57541e-05	-1.77767e-05	-1.77767e-05
-6.34946e-05	-1.7696e-05	-1.7696e-05
-8.09869e-05	-1.72732e-05	-1.72732e-05
-9.79546e-05	-1.64471e-05	-1.64471e-05
-0.000114121	-1.51693e-05	-1.51693e-05
-0.000129179	-1.34435e-05	-1.34435e-05
-0.000142692	-1.12864e-05	-1.12864e-05
-0.00015419	-8.71436e-06	-8.71436e-06
-0.000163206	-5.74406e-06	-5.74406e-06
-0.000169272	-2.39206e-06	-2.39206e-06
-0.000171917	1.32508e-06	1.32508e-06
-0.000170675	5.38382e-06	5.38382e-06
-0.000165136	9.73285e-06	9.73285e-06
-0.000155137	1.43139e-05	1.43139e-05
-0.000140572	1.90687e-05	1.90687e-05
-0.000121338	2.39389e-05	2.39389e-05
-9.73284e-05	2.88664e-05	2.88664e-05
-6.84401e-05	3.37928e-05	3.37928e-05
-3.45683e-05	3.86524e-05	3.86524e-05
4.30133e-06	4.33499e-05	4.33499e-05
4.78219e-05	4.77822e-05	4.77822e-05
9.55562e-05	5.18465e-05	5.18465e-05
0.000147067	5.544e-05	5.544e-05
9.87833e-05	5.18465e-05	5.18465e-05
0.000150294	5.544e-05	5.544e-05
0.000205145	5.84598e-05	5.84598e-05
0.000262898	6.0803e-05	6.0803e-05
0.000323116	6.23936e-05	6.23936e-05
0.000385316	6.32635e-05	6.32634e-05
0.00044883	6.34713e-05	6.34713e-05
0.000512946	6.30758e-05	6.30758e-05

## Sheet: Oki-03
y'-288-805	y''288-905	kappa288-905		from J+30 msec to onset of next P
0.00804711	-0.000560148	-0.000560094		The data of the first derivative, second derivative and curvature curve of Case 3
0.00749179	-0.000549357	-0.00054931
0.00694337	-0.000532845	-0.000532806
0.00640764	-0.000511931	-0.000511899
0.00589039	-0.000487933	-0.000487908
0.00539743	-0.00046217	-0.00046215
0.00493342	-0.000435781	-0.000435765
0.00449844	-0.000409195	-0.000409182
0.00409145	-0.00038266	-0.00038265
0.00371141	-0.000356426	-0.000356419
0.00335727	-0.000330742	-0.000330736
0.003028	-0.000305857	-0.000305853
0.00272254	-0.000282021	-0.000282018
0.0024399	-0.000259424	-0.000259422
0.00217928	-0.000238024	-0.000238022
0.00193989	-0.000217717	-0.000217716
0.001721	-0.000198403	-0.000198403
0.00152182	-0.00017998	-0.00017998
0.0013416	-0.000162346	-0.000162346
0.00117957	-0.0001454	-0.000145399
0.00103495	-0.000129072	-0.000129072
0.000906787	-0.000113431	-0.00011343
0.000794124	-9.86e-05	-9.86e-05
0.000695993	-8.46e-05	-8.46e-05
0.000611427	-7.16e-05	-7.16e-05
0.000539459	-5.97e-05	-5.97e-05
0.000479123	-4.9e-05	-4.9e-05
0.000429444	-3.96e-05	-3.96e-05
0.000389421	-3.13e-05	-3.13e-05
0.000358045	-2.41e-05	-2.41e-05
0.000334307	-1.77e-05	-1.77e-05
0.000317199	-1.22e-05	-1.22e-05
0.000305712	-7.38e-06	-7.38e-06
0.000298837	-3.1e-06	-3.1e-06
0.000295709	7.3e-07	7.3e-07
0.000296033	4.18e-06	4.18e-06
0.000299659	7.3e-06	7.3e-06
0.000306437	1.01e-05	1.01e-05
0.000316217	1.28e-05	1.28e-05
0.000328847	1.52e-05	1.52e-05
0.000344177	1.75e-05	1.75e-05
0.000362042	1.98e-05	1.98e-05
0.000382213	2.19e-05	2.19e-05
0.000404447	2.39e-05	2.39e-05
0.000428502	2.57e-05	2.57e-05
0.000454133	2.72e-05	2.72e-05
0.000481098	2.83e-05	2.83e-05
0.000509154	2.92e-05	2.92e-05
0.000538044	2.96e-05	2.96e-05
0.000567461	2.96e-05	2.96e-05
0.000597086	2.93e-05	2.93e-05
0.000626599	2.88e-05	2.88e-05
0.00065568	2.8e-05	2.8e-05
0.000684008	2.7e-05	2.7e-05
0.000711264	2.59e-05	2.59e-05
0.00073718	2.46e-05	2.46e-05
0.000761691	2.33e-05	2.33e-05
0.000784785	2.19e-05	2.19e-05
0.000806449	2.04e-05	2.04e-05
0.00082667	1.89e-05	1.89e-05
0.000845436	1.74e-05	1.74e-05
0.000862734	1.58e-05	1.58e-05
0.000878552	1.43e-05	1.43e-05
0.00089289	1.27e-05	1.27e-05
0.000905747	1.12e-05	1.12e-05
0.000917122	9.65e-06	9.65e-06
0.000927015	8.18e-06	8.18e-06
0.000935427	6.77e-06	6.77e-06
0.000942357	5.41e-06	5.41e-06
0.000947819	4.13e-06	4.13e-06
0.000951878	2.92e-06	2.92e-06
0.000954616	1.76e-06	1.76e-06
0.000956111	6.34e-07	6.34e-07
0.000956444	-4.65e-07	-4.65e-07
0.000955694	-1.55e-06	-1.55e-06
0.000953942	-2.64e-06	-2.64e-06
0.000951252	-3.74e-06	-3.74e-06
0.000947624	-4.83e-06	-4.83e-06
0.000943043	-5.89e-06	-5.89e-06
0.000937494	-6.91e-06	-6.91e-06
0.000930962	-7.87e-06	-7.87e-06
0.000923431	-8.74e-06	-8.74e-06
0.000914886	-9.51e-06	-9.51e-06
0.000905348	-1.02e-05	-1.02e-05
0.000894979	-1.07e-05	-1.07e-05
0.000883978	-1.11e-05	-1.11e-05
0.000872544	-1.13e-05	-1.13e-05
0.000860876	-1.15e-05	-1.15e-05
0.000849172	-1.14e-05	-1.14e-05
0.000837631	-1.13e-05	-1.13e-05
0.000826425	-1.1e-05	-1.1e-05
0.000815625	-1.06e-05	-1.06e-05
0.000805275	-1.01e-05	-1.01e-05
0.000795419	-9.52e-06	-9.52e-06
0.000786102	-8.87e-06	-8.87e-06
0.000777368	-8.18e-06	-8.18e-06
0.000769262	-7.45e-06	-7.45e-06
0.000761816	-6.73e-06	-6.73e-06
0.000755015	-6.02e-06	-6.02e-06
0.000748831	-5.35e-06	-5.35e-06
0.00074324	-4.74e-06	-4.74e-06
0.000738212	-4.22e-06	-4.22e-06
0.000733722	-3.82e-06	-3.82e-06
0.000729743	-3.55e-06	-3.55e-06
0.000726217	-3.43e-06	-3.43e-06
0.000722966	-3.47e-06	-3.47e-06
0.000719783	-3.66e-06	-3.66e-06
0.000716457	-3.98e-06	-3.98e-06
0.000712782	-4.44e-06	-4.44e-06
0.000708548	-5.03e-06	-5.03e-06
0.000703547	-5.75e-06	-5.75e-06
0.000697613	-6.57e-06	-6.57e-06
0.000690751	-7.47e-06	-7.47e-06
0.000683005	-8.39e-06	-8.39e-06
0.000674424	-9.31e-06	-9.31e-06
0.000665052	-1.02e-05	-1.02e-05
0.000654938	-1.09e-05	-1.09e-05
0.000644127	-1.15e-05	-1.15e-05
0.000632686	-1.2e-05	-1.2e-05
0.000620763	-1.23e-05	-1.23e-05
0.000608524	-1.24e-05	-1.24e-05
0.000596139	-1.24e-05	-1.24e-05
0.000583774	-1.22e-05	-1.22e-05
0.000571597	-1.19e-05	-1.19e-05
0.000559776	-1.13e-05	-1.13e-05
0.000548472	-1.06e-05	-1.06e-05
0.000537818	-9.76e-06	-9.76e-06
0.000527942	-8.8e-06	-8.8e-06
0.000518969	-7.76e-06	-7.76e-06
0.000511027	-6.64e-06	-6.64e-06
0.000504242	-5.48e-06	-5.48e-06
0.000498741	-4.3e-06	-4.3e-06
0.000494601	-3.14e-06	-3.14e-06
0.000491705	-2.04e-06	-2.04e-06
0.000489883	-1.04e-06	-1.04e-06
0.000488968	-1.76e-07	-1.76e-07
0.000488793	5.06e-07	5.06e-07
0.000489188	9.67e-07	9.67e-07
0.000489987	1.18e-06	1.18e-06
0.000491018	1.15e-06	1.15e-06
0.000492093	9.15e-07	9.15e-07
0.000493022	4.92e-07	4.92e-07
0.000493613	-9.32e-08	-9.32e-08
0.000493676	-8.15e-07	-8.15e-07
0.00049302	-1.65e-06	-1.65e-06
0.000491453	-2.57e-06	-2.57e-06
0.000488826	-3.54e-06	-3.54e-06
0.000485149	-4.54e-06	-4.54e-06
0.000480473	-5.54e-06	-5.54e-06
0.00047485	-6.51e-06	-6.51e-06
0.000468331	-7.41e-06	-7.41e-06
0.000460967	-8.23e-06	-8.23e-06
0.000452811	-8.92e-06	-8.92e-06
0.000443926	-9.49e-06	-9.49e-06
0.000434434	-9.95e-06	-9.95e-06
0.000424471	-1.03e-05	-1.03e-05
0.00041417	-1.05e-05	-1.05e-05
0.000403667	-1.06e-05	-1.06e-05
0.000393097	-1.05e-05	-1.05e-05
0.000382594	-1.04e-05	-1.04e-05
0.000372277	-1.01e-05	-1.01e-05
0.000362201	-9.8e-06	-9.8e-06
0.000352405	-9.42e-06	-9.42e-06
0.000342925	-9.01e-06	-9.01e-06
0.000333802	-8.59e-06	-8.59e-06
0.000325073	-8.19e-06	-8.19e-06
0.000316776	-7.82e-06	-7.82e-06
0.000308936	-7.49e-06	-7.49e-06
0.000301517	-7.18e-06	-7.18e-06
0.000294472	-6.89e-06	-6.89e-06
0.000287751	-6.61e-06	-6.61e-06
0.000281306	-6.34e-06	-6.34e-06
0.000275089	-6.07e-06	-6.07e-06
0.000269049	-5.79e-06	-5.79e-06
0.000263163	-5.49e-06	-5.49e-06
0.000257497	-5.16e-06	-5.16e-06
0.000252144	-4.78e-06	-4.78e-06
0.000247194	-4.35e-06	-4.35e-06
0.00024274	-3.86e-06	-3.86e-06
0.000238873	-3.28e-06	-3.28e-06
0.000235684	-2.61e-06	-2.61e-06
0.000233244	-1.89e-06	-1.89e-06
0.000231539	-1.13e-06	-1.13e-06
0.000230535	-3.69e-07	-3.69e-07
0.000230198	3.64e-07	3.64e-07
0.000230493	1.04e-06	1.04e-06
0.000231386	1.63e-06	1.63e-06
0.000232842	2.11e-06	2.11e-06
0.000234824	2.49e-06	2.49e-06
0.000237279	2.81e-06	2.81e-06
0.000240151	3.08e-06	3.08e-06
0.000243384	3.33e-06	3.33e-06
0.000246922	3.58e-06	3.58e-06
0.000250709	3.86e-06	3.86e-06
0.00025469	4.18e-06	4.18e-06
0.000258839	4.56e-06	4.56e-06
0.000263259	5.02e-06	5.02e-06
0.000268083	5.56e-06	5.56e-06
0.000273445	6.19e-06	6.19e-06
0.000279478	6.94e-06	6.94e-06
0.000286315	7.81e-06	7.81e-06
0.000294091	8.81e-06	8.81e-06
0.00030294	9.95e-06	9.95e-06
0.000313001	1.12e-05	1.12e-05
0.000324413	1.27e-05	1.27e-05
0.000337317	1.43e-05	1.43e-05
0.000351853	1.61e-05	1.61e-05
0.000368159	1.82e-05	1.82e-05
0.000386377	2.04e-05	2.04e-05
0.000406656	2.27e-05	2.27e-05
0.000429185	2.53e-05	2.53e-05
0.000454163	2.8e-05	2.8e-05
0.00048179	3.07e-05	3.07e-05
0.000512265	3.36e-05	3.36e-05
0.000545787	3.65e-05	3.65e-05
0.000582493	3.95e-05	3.95e-05
0.000622272	4.24e-05	4.24e-05
0.000664953	4.53e-05	4.53e-05
0.000710363	4.8e-05	4.8e-05
0.000758331	5.04e-05	5.04e-05
0.000808683	5.27e-05	5.27e-05
0.000861247	5.46e-05	5.46e-05
0.000915799	5.61e-05	5.61e-05
0.000971904	5.72e-05	5.72e-05
0.00102908	5.78e-05	5.78e-05
0.00108683	5.79e-05	5.79e-05	SdFmin
0.00114467	5.76e-05	5.76e-05
0.00120212	5.67e-05	5.67e-05
0.00125869	5.52e-05	5.52e-05
0.00131387	5.31e-05	5.31e-05
0.00136707	5.05e-05	5.05e-05
0.00141768	4.72e-05	4.72e-05
0.00146508	4.34e-05	4.34e-05
0.00150866	3.9e-05	3.9e-05
0.0015478	3.41e-05	3.41e-05
0.0015819	2.87e-05	2.87e-05
0.00161039	2.28e-05	2.28e-05
0.00163293	1.64e-05	1.64e-05
0.00164923	9.73e-06	9.73e-06
0.00165901	2.76e-06	2.76e-06
0.00166197	-4.41e-06	-4.41e-06
0.00165783	-1.17e-05	-1.17e-05
0.0016463	-1.9e-05	-1.9e-05
0.00162717	-2.63e-05	-2.63e-05
0.00160064	-3.34e-05	-3.34e-05
0.00156696	-4.04e-05	-4.04e-05
0.00152639	-4.72e-05	-4.72e-05
0.00147922	-5.37e-05	-5.37e-05
0.0014257	-5.99e-05	-5.99e-05
0.00136611	-6.56e-05	-6.56e-05
0.00130072	-7.09e-05	-7.09e-05
0.00122988	-7.59e-05	-7.59e-05
0.00115391	-8.05e-05	-8.05e-05
0.00107318	-8.48e-05	-8.48e-05
0.000988033	-8.88e-05	-8.88e-05
0.00089881	-9.27e-05	-9.27e-05
0.000805861	-9.65e-05	-9.65e-05
0.000709448	-0.000100293	-0.000100293
0.000609491	-0.000104035	-0.000104035
0.000505824	-0.000107824	-0.000107824
0.000398281	-0.000111709	-0.000111709
0.000286698	-0.000115741	-0.000115741
0.000170907	-0.000119971	-0.000119971
5.07e-05	-0.000124447	-0.000124447
-7.4e-05	-0.000129199	-0.000129199
-0.000203323	-0.000134177	-0.000134177
-0.000337511	-0.000139307	-0.000139307
-0.000476654	-0.000144519	-0.000144519
-0.000620891	-0.000149739	-0.000149739
-0.000770361	-0.000154897	-0.000154897
-0.000925203	-0.000159919	-0.000159919
-0.00108543	-0.000164726	-0.000164726
-0.00125057	-0.000169196	-0.000169196
-0.00142003	-0.000173201	-0.0001732
-0.00159319	-0.00017661	-0.000176609
-0.00176948	-0.000179294	-0.000179293
-0.00194827	-0.000181125	-0.000181123
-0.00212898	-0.000181971	-0.00018197	SdFmin
-0.0023109	-0.000181723	-0.000181722
-0.00249286	-0.000180345	-0.000180344
-0.0026736	-0.000177821	-0.00017782
-0.00285184	-0.000174134	-0.000174132
-0.00302631	-0.000169268	-0.000169265
-0.00319576	-0.000163205	-0.000163203
-0.00335889	-0.00015593	-0.000155927
-0.0035145	-0.000147444	-0.000147442
-0.00366159	-0.00013783	-0.000137827
-0.00379921	-0.000127187	-0.000127184
-0.00392641	-0.000115615	-0.000115612
-0.00404224	-0.000103215	-0.000103212
-0.00414576	-9.01e-05	-9.01e-05
-0.00423602	-7.63e-05	-7.63e-05
-0.0043122	-6.2e-05	-6.2e-05
-0.00437398	-4.74e-05	-4.73e-05
-0.00442115	-3.23e-05	-3.23e-05
-0.00445354	-1.72e-05	-1.72e-05
-0.00447093	-1.89e-06	-1.89e-06
-0.00447314	1.34e-05	1.34e-05
-0.00445996	2.84e-05	2.84e-05
-0.00443135	4.33e-05	4.33e-05
-0.00438774	5.78e-05	5.77e-05
-0.00432974	7.18e-05	7.18e-05
-0.00425794	8.52e-05	8.52e-05
-0.00417291	9.79e-05	9.79e-05
-0.00407526	0.000109879	0.000109877
-0.00396557	0.000120941	0.000120938
-0.00384455	0.00013101	0.000131007
-0.0037133	0.000140018	0.000140015
-0.00357305	0.000147905	0.000147902
-0.00342503	0.000154611	0.000154608
-0.00327046	0.000160076	0.000160074
-0.00311056	0.00016424	0.000164238
-0.00294657	0.000167064	0.000167062
-0.00277969	0.000168592	0.00016859
-0.00261113	0.000168889	0.000168888	SdSmax
-0.00244207	0.000168022	0.000168021
-0.0022737	0.000166055	0.000166054
-0.00210722	0.000163055	0.000163053
-0.00194381	0.000159085	0.000159085
-0.00178467	0.000154226	0.000154225
-0.00163083	0.000148602	0.000148601
-0.00148277	0.000142354	0.000142354
-0.00134081	0.000135621	0.000135621
-0.00120529	0.000128543	0.000128542
-0.00107651	0.000121258	0.000121258
-0.000954819	0.000113906	0.000113906
-0.000840528	0.00010661	0.00010661
-0.00073386	9.94e-05	9.94e-05
-0.00063461	9.24e-05	9.24e-05
-0.00054247	8.56e-05	8.56e-05
-0.00045713	7.9e-05	7.9e-05
-0.000378279	7.27e-05	7.27e-05
-0.000305608	6.67e-05	6.67e-05
-0.000238808	6.11e-05	6.11e-05
-0.000177567	5.59e-05	5.59e-05
-0.000121571	5.1e-05	5.1e-05
-7.05e-05	4.64e-05	4.64e-05
-2.41e-05	4.22e-05	4.22e-05
1.81e-05	3.82e-05	3.82e-05
5.63e-05	3.45e-05	3.45e-05
9.08e-05	3.11e-05	3.11e-05
0.000121913	2.79e-05	2.79e-05
0.000149826	2.48e-05	2.48e-05
0.000174661	2.2e-05	2.2e-05
0.000196556	1.93e-05	1.93e-05
0.000215648	1.67e-05	1.67e-05
0.000232072	1.41e-05	1.41e-05
0.000245966	1.15e-05	1.15e-05
0.00025745	9.03e-06	9.03e-06
0.000266581	6.58e-06	6.58e-06
0.000273399	4.23e-06	4.23e-06
0.000277944	1.97e-06	1.97e-06
0.000280258	-1.59e-07	-1.59e-07
0.00028038	-2.15e-06	-2.15e-06
0.00027835	-3.97e-06	-3.97e-06
0.000274254	-5.6e-06	-5.6e-06
0.000268347	-7.04e-06	-7.04e-06
0.000260933	-8.26e-06	-8.26e-06
0.000252311	-9.25e-06	-9.25e-06
0.000242782	-9.99e-06	-9.99e-06
0.000232649	-1.05e-05	-1.05e-05
0.000222212	-1.07e-05	-1.07e-05
0.000211747	-1.06e-05	-1.06e-05
0.000201431	-1.03e-05	-1.03e-05
0.000191415	-9.8e-06	-9.8e-06
0.000181849	-9.12e-06	-9.12e-06
0.000172886	-8.28e-06	-8.28e-06
0.000164677	-7.31e-06	-7.31e-06
0.000157372	-6.25e-06	-6.25e-06
0.000151097	-5.11e-06	-5.11e-06
0.000145874	-3.96e-06	-3.96e-06
0.000141698	-2.82e-06	-2.82e-06
0.000138564	-1.73e-06	-1.73e-06
0.000136467	-7.44e-07	-7.44e-07
0.000135404	1.12e-07	1.12e-07
0.000135368	7.99e-07	7.99e-07
0.000136307	1.3e-06	1.3e-06
0.000137963	1.61e-06	1.61e-06
0.000140033	1.72e-06	1.72e-06
0.000142212	1.61e-06	1.61e-06
0.000144193	1.28e-06	1.28e-06
0.000145673	7.16e-07	7.16e-07
0.000146345	-7.96e-08	-7.96e-08
0.000145958	-1.07e-06	-1.07e-06
0.000144465	-2.19e-06	-2.19e-06
0.000141876	-3.4e-06	-3.4e-06
0.000138197	-4.64e-06	-4.64e-06
0.000133436	-5.87e-06	-5.87e-06
0.000127601	-7.02e-06	-7.02e-06
0.000120699	-8.05e-06	-8.05e-06
0.000112767	-8.95e-06	-8.95e-06
0.000103952	-9.68e-06	-9.68e-06
9.44e-05	-1.02e-05	-1.02e-05
8.44e-05	-1.06e-05	-1.06e-05
7.4e-05	-1.08e-05	-1.08e-05
6.34e-05	-1.07e-05	-1.07e-05
5.28e-05	-1.04e-05	-1.04e-05
4.24e-05	-9.82e-06	-9.82e-06
3.24e-05	-9.09e-06	-9.09e-06
2.3e-05	-8.21e-06	-8.21e-06
1.44e-05	-7.18e-06	-7.18e-06
6.85e-06	-6.06e-06	-6.06e-06
5.02e-07	-4.86e-06	-4.86e-06
-4.41e-06	-3.61e-06	-3.61e-06
-7.75e-06	-2.37e-06	-2.37e-06
-9.66e-06	-1.18e-06	-1.18e-06
-1.04e-05	-1.04e-07	-1.04e-07
-1.01e-05	8.14e-07	8.14e-07
-9.16e-06	1.52e-06	1.52e-06
-7.67e-06	1.96e-06	1.96e-06
-5.9e-06	2.1e-06	2.1e-06
-4.07e-06	1.96e-06	1.96e-06
-2.38e-06	1.56e-06	1.56e-06
-1.01e-06	9.33e-07	9.33e-07
-1.68e-07	1.12e-07	1.12e-07
-3.52e-08	-8.74e-07	-8.74e-07
-8.06e-07	-2e-06	-2e-06
-2.67e-06	-3.23e-06	-3.23e-06
-5.8e-06	-4.55e-06	-4.55e-06
-1.03e-05	-5.95e-06	-5.95e-06
-1.62e-05	-7.41e-06	-7.41e-06
-2.35e-05	-8.92e-06	-8.92e-06
-3.24e-05	-1.05e-05	-1.05e-05
-4.29e-05	-1.21e-05	-1.21e-05
-5.5e-05	-1.36e-05	-1.36e-05
-6.88e-05	-1.52e-05	-1.52e-05
-8.41e-05	-1.67e-05	-1.67e-05
-0.000100873	-1.8e-05	-1.8e-05
-0.00011887	-1.92e-05	-1.92e-05
-0.000137962	-2.02e-05	-2.02e-05
-0.000157994	-2.1e-05	-2.1e-05
-0.000178812	-2.15e-05	-2.15e-05
-0.000200239	-2.17e-05	-2.17e-05
-0.000221999	-2.16e-05	-2.16e-05
-0.000243796	-2.13e-05	-2.13e-05
-0.00026533	-2.08e-05	-2.08e-05
-0.000286304	-2e-05	-2e-05
-0.000306418	-1.89e-05	-1.89e-05
-0.000325374	-1.76e-05	-1.76e-05
-0.00034291	-1.62e-05	-1.62e-05
-0.000358909	-1.46e-05	-1.46e-05
-0.00037329	-1.28e-05	-1.28e-05
-0.000385969	-1.1e-05	-1.1e-05
-0.000396867	-9.03e-06	-9.03e-06
-0.000405902	-7.07e-06	-7.07e-06
-0.000412992	-5.1e-06	-5.1e-06
-0.000418085	-3.15e-06	-3.15e-06
-0.000421249	-1.26e-06	-1.26e-06
-0.000422582	5.5e-07	5.5e-07
-0.000422181	2.24e-06	2.24e-06
-0.000420143	3.77e-06	3.77e-06
-0.000416566	5.13e-06	5.13e-06
-0.000411547	6.27e-06	6.27e-06
-0.000405214	7.2e-06	7.2e-06
-0.000397819	7.91e-06	7.91e-06
-0.000389642	8.4e-06	8.4e-06
-0.000380968	8.67e-06	8.67e-06
-0.000372076	8.7e-06	8.7e-06
-0.00036325	8.51e-06	8.51e-06
-0.00035477	8.09e-06	8.09e-06
-0.000346876	7.5e-06	7.5e-06
-0.000339634	6.77e-06	6.77e-06
-0.000333065	5.98e-06	5.98e-06
-0.000327193	5.16e-06	5.16e-06
-0.00032204	4.38e-06	4.38e-06
-0.000317628	3.68e-06	3.68e-06
-0.000313945	3.12e-06	3.12e-06
-0.000310836	2.71e-06	2.71e-06
-0.00030811	2.47e-06	2.47e-06
-0.000305579	2.41e-06	2.41e-06
-0.000303051	2.56e-06	2.56e-06
-0.000300338	2.91e-06	2.91e-06
-0.000297247	3.5e-06	3.5e-06
-0.000293599	4.31e-06	4.31e-06
-0.000289241	5.32e-06	5.32e-06
-0.000284031	6.47e-06	6.47e-06
-0.000277825	7.72e-06	7.72e-06
-0.000270482	9.01e-06	9.01e-06
-0.000261858	1.03e-05	1.03e-05
-0.00025181	1.15e-05	1.15e-05
-0.000240256	1.27e-05	1.27e-05
-0.000227362	1.37e-05	1.37e-05
-0.000213352	1.45e-05	1.45e-05
-0.000198453	1.53e-05	1.53e-05
-0.00018289	1.58e-05	1.58e-05
-0.000166888	1.62e-05	1.62e-05
-0.000150675	1.64e-05	1.64e-05
-0.000134445	1.64e-05	1.64e-05
-0.00011828	1.62e-05	1.62e-05
-0.000102231	1.6e-05	1.6e-05
-8.63e-05	1.57e-05	1.57e-05
-7.07e-05	1.53e-05	1.53e-05
-5.53e-05	1.51e-05	1.51e-05
-4.02e-05	1.49e-05	1.49e-05
-2.55e-05	1.49e-05	1.49e-05
-1.07e-05	1.51e-05	1.51e-05
4.38e-06	1.57e-05	1.57e-05
2.02e-05	1.65e-05	1.65e-05
3.7e-05	1.78e-05	1.78e-05
5.52e-05	1.96e-05	1.96e-05
7.52e-05	2.19e-05	2.19e-05
9.73e-05	2.48e-05	2.48e-05
0.000121985	2.83e-05	2.83e-05
0.000149882	3.22e-05	3.22e-05
0.000181469	3.65e-05	3.65e-05
0.000217278	4.11e-05	4.11e-05
0.000257835	4.6e-05	4.6e-05
0.00030367	5.1e-05	5.1e-05
0.000355154	5.61e-05	5.61e-05
0.000412025	6.12e-05	6.12e-05
0.000473865	6.61e-05	6.61e-05
0.000540253	7.06e-05	7.06e-05
0.000610771	7.46e-05	7.46e-05
0.000684999	7.79e-05	7.79e-05
0.000762518	8.05e-05	8.05e-05
0.000842841	8.24e-05	8.24e-05
0.000925207	8.34e-05	8.34e-05
0.00100879	8.37e-05	8.37e-05

## Sheet: Oki-04
y'	y''	kappa		from J+30 msec to onset of next P
0.022247	-0.000888253	-0.000887594
0.0213601	-0.000953404	-0.000952752		The data of the first derivative, second derivative and curvature curve of Case 4.
0.0204054	-0.00100337	-0.00100275
0.0194	-0.00103936	-0.00103878
0.01836	-0.00106253	-0.001062
0.0172967	-0.0010739	-0.00107341
0.0162208	-0.00107442	-0.00107399
0.0151427	-0.00106507	-0.0010647
0.0140727	-0.00104681	-0.0010465
0.0130214	-0.00102062	-0.00102036
0.0119991	-0.000987469	-0.000987255
0.0110149	-0.000948336	-0.000948163
0.0100723	-0.000904292	-0.000904155
0.0091734	-0.000856426	-0.000856318
0.00832018	-0.000805824	-0.00080574
0.00751475	-0.000753573	-0.000753509
0.00675917	-0.000700761	-0.000700713
0.00605553	-0.000648475	-0.00064844
0.00540519	-0.000597638	-0.000597612
0.00480674	-0.000548512	-0.000548493
0.00425808	-0.000501196	-0.000501182
0.0037571	-0.000455789	-0.000455779
0.0033017	-0.000412388	-0.000412381
0.00288976	-0.000371091	-0.000371087
0.00251919	-0.000331999	-0.000331996
0.00218781	-0.000295201	-0.000295198
0.00189317	-0.000260759	-0.000260758
0.00163276	-0.00022873	-0.000228729
0.00140406	-0.000199169	-0.000199168
0.00120457	-0.00017213	-0.00017213
0.00103176	-0.000147669	-0.000147669
0.000883126	-0.000125842	-0.000125842
0.000756226	-0.00010665	-0.00010665
0.000648921	-8.98795e-05	-8.98794e-05
0.000559145	-7.52629e-05	-7.52629e-05
0.000484834	-6.25332e-05	-6.25332e-05
0.000423923	-5.14231e-05	-5.14231e-05
0.000374346	-4.16653e-05	-4.16653e-05
0.00033404	-3.29926e-05	-3.29926e-05
0.000301222	-2.51742e-05	-2.51742e-05
0.000275249	-1.81259e-05	-1.81259e-05
0.000255762	-1.18002e-05	-1.18002e-05
0.000242402	-6.14932e-06	-6.14932e-06
0.000234808	-1.12577e-06	-1.12577e-06
0.000232621	3.31811e-06	3.31811e-06
0.000235481	7.22995e-06	7.22995e-06
0.00024297	1.06483e-05	1.06483e-05
0.000254429	1.3576e-05	1.3576e-05
0.00026914	1.60064e-05	1.60064e-05
0.000286386	1.79334e-05	1.79334e-05
0.000305448	1.93506e-05	1.93506e-05
0.000325608	2.02515e-05	2.02515e-05
0.000346149	2.063e-05	2.063e-05
0.000366434	2.0489e-05	2.0489e-05
0.000386151	1.98701e-05	1.98701e-05
0.000405068	1.88239e-05	1.88239e-05
0.000422955	1.74015e-05	1.74015e-05
0.000439579	1.56537e-05	1.56537e-05
0.00045471	1.36313e-05	1.36313e-05
0.000468117	1.13852e-05	1.13852e-05
0.000479584	8.96822e-06	8.96822e-06
0.000488956	6.44099e-06	6.44099e-06
0.000496094	3.86605e-06	3.86605e-06
0.000500859	1.30597e-06	1.30597e-06
0.000503111	-1.1767e-06	-1.1767e-06
0.00050271	-3.5194e-06	-3.5194e-06
0.000499518	-5.65957e-06	-5.65956e-06
0.000493518	-7.53797e-06	-7.53797e-06
0.000485176	-9.10873e-06	-9.10872e-06
0.000475085	-1.03293e-05	-1.03293e-05
0.000463835	-1.1157e-05	-1.1157e-05
0.000452015	-1.15495e-05	-1.15495e-05
0.000440216	-1.1464e-05	-1.1464e-05
0.000429029	-1.08581e-05	-1.08581e-05
0.000418955	-9.72136e-06	-9.72136e-06
0.000410143	-8.17239e-06	-8.17238e-06
0.000402654	-6.36191e-06	-6.36191e-06
0.000396547	-4.44071e-06	-4.4407e-06
0.000391882	-2.55952e-06	-2.55952e-06
0.00038872	-8.69128e-07	-8.69128e-07
0.000387121	4.79719e-07	4.79719e-07
0.000387069	1.37352e-06	1.37352e-06
0.000388246	1.84786e-06	1.84786e-06
0.000390258	1.97558e-06	1.97558e-06
0.000392711	1.82951e-06	1.82951e-06
0.000395212	1.4825e-06	1.4825e-06
0.000397366	1.00739e-06	1.00739e-06
0.00039878	4.7703e-07	4.77029e-07
0.000399171	-4.04979e-08	-4.04979e-08
0.000398699	-4.96088e-07	-4.96088e-07
0.000397638	-8.4539e-07	-8.4539e-07
0.000396258	-1.04405e-06	-1.04405e-06
0.000394831	-1.04772e-06	-1.04772e-06
0.00039363	-8.12044e-07	-8.12044e-07
0.000392927	-2.92674e-07	-2.92674e-07
0.000392968	5.36314e-07	5.36313e-07
0.000393894	1.62711e-06	1.62711e-06
0.000395822	2.91349e-06	2.91349e-06
0.000398869	4.32921e-06	4.32921e-06
0.000403149	5.80804e-06	5.80804e-06
0.00040878	7.28374e-06	7.28374e-06
0.000415877	8.69008e-06	8.69008e-06
0.000424503	9.96987e-06	9.96987e-06
0.000434506	1.11021e-05	1.11021e-05
0.00044568	1.20749e-05	1.20749e-05
0.000457819	1.28763e-05	1.28763e-05
0.000470717	1.34943e-05	1.34943e-05
0.000484169	1.39171e-05	1.39171e-05
0.00049797	1.41326e-05	1.41326e-05
0.000511928	1.41374e-05	1.41374e-05
0.000525921	1.39623e-05	1.39623e-05
0.000539841	1.36462e-05	1.36461e-05
0.000553579	1.32282e-05	1.32282e-05
0.000567028	1.27476e-05	1.27475e-05
0.00058008	1.22433e-05	1.22433e-05
0.000592628	1.17546e-05	1.17545e-05
0.000604578	1.13065e-05	1.13065e-05
0.000615905	1.08684e-05	1.08684e-05
0.000626598	1.03957e-05	1.03957e-05
0.000636645	9.84381e-06	9.84381e-06
0.000646036	9.16809e-06	9.16809e-06
0.000654759	8.32394e-06	8.32393e-06
0.000662805	7.26673e-06	7.26672e-06
0.000670103	5.9599e-06	5.9599e-06
0.000676353	4.39906e-06	4.39906e-06
0.000681195	2.58786e-06	2.58786e-06
0.000684271	5.29938e-07	5.29938e-07
0.00068522	-1.77105e-06	-1.77105e-06
0.000683685	-4.31145e-06	-4.31145e-06
0.000679305	-7.08762e-06	-7.08762e-06
0.0006718	-1.00784e-05	-1.00784e-05
0.000661204	-1.31927e-05	-1.31927e-05
0.00064763	-1.63218e-05	-1.63218e-05
0.000631191	-1.93572e-05	-1.93572e-05
0.000612001	-2.21901e-05	-2.21901e-05
0.000590171	-2.47119e-05	-2.47119e-05
0.000565815	-2.68317e-05	-2.68317e-05
0.000539112	-2.8529e-05	-2.8529e-05
0.000510504	-2.98009e-05	-2.98009e-05
0.0004805	-3.06447e-05	-3.06447e-05
0.000449607	-3.10575e-05	-3.10575e-05
0.000418333	-3.10365e-05	-3.10365e-05
0.000387188	-3.05789e-05	-3.05789e-05
0.00035668	-2.96979e-05	-2.96979e-05
0.000327247	-2.84712e-05	-2.84712e-05
0.000299051	-2.69923e-05	-2.69923e-05
0.000272186	-2.53549e-05	-2.53549e-05
0.000246745	-2.36527e-05	-2.36527e-05
0.00022282	-2.19794e-05	-2.19794e-05
0.000200505	-2.04286e-05	-2.04286e-05
0.000179893	-1.90877e-05	-1.90877e-05
0.000160973	-1.80194e-05	-1.80194e-05
0.00014332	-1.72801e-05	-1.72801e-05
0.000126406	-1.69264e-05	-1.69264e-05
0.000109704	-1.70146e-05	-1.70146e-05
9.26861e-05	-1.76013e-05	-1.76013e-05
7.48231e-05	-1.87428e-05	-1.87428e-05
5.55874e-05	-2.04574e-05	-2.04574e-05
3.4533e-05	-2.26107e-05	-2.26107e-05
1.15415e-05	-2.50299e-05	-2.50299e-05
-1.34237e-05	-2.75425e-05	-2.75425e-05
-4.03991e-05	-2.99758e-05	-2.99758e-05
-6.94212e-05	-3.21572e-05	-3.21572e-05
-0.000100526	-3.39138e-05	-3.39138e-05
-0.000133751	-3.50986e-05	-3.50986e-05
-0.000168969	-3.56658e-05	-3.56658e-05
-0.000205395	-3.55949e-05	-3.55949e-05
-0.000242082	-3.48656e-05	-3.48656e-05
-0.000278082	-3.34577e-05	-3.34577e-05
-0.000312449	-3.13507e-05	-3.13507e-05
-0.000344235	-2.85242e-05	-2.85242e-05
-0.000372492	-2.49976e-05	-2.49976e-05
-0.000396465	-2.09484e-05	-2.09484e-05
-0.000416165	-1.65937e-05	-1.65937e-05
-0.000431795	-1.21509e-05	-1.21509e-05
-0.000443559	-7.83708e-06	-7.83708e-06
-0.000451661	-3.86944e-06	-3.86944e-06
-0.000456303	-4.65176e-07	-4.65176e-07
-0.000457689	2.20489e-06	2.20489e-06
-0.000456103	4.15548e-06	4.15548e-06
-0.000452144	5.44766e-06	5.44766e-06
-0.000446492	6.14253e-06	6.14253e-06
-0.000439827	6.30117e-06	6.30117e-06
-0.000432829	5.98468e-06	5.98468e-06
-0.000426179	5.25413e-06	5.25413e-06
-0.000420555	4.17047e-06	4.17046e-06
-0.000416525	2.79401e-06	2.79401e-06
-0.000414206	1.18494e-06	1.18494e-06
-0.000413603	-5.96576e-07	-5.96576e-07
-0.00041472	-2.49036e-06	-2.49036e-06
-0.00041756	-4.43623e-06	-4.43623e-06
-0.000422129	-6.37402e-06	-6.37402e-06
-0.000428431	-8.25361e-06	-8.25361e-06
-0.000436466	-1.00651e-05	-1.00651e-05
-0.000446222	-1.18088e-05	-1.18088e-05
-0.00045768	-1.34849e-05	-1.34849e-05
-0.000470825	-1.50934e-05	-1.50934e-05
-0.000485638	-1.66347e-05	-1.66347e-05
-0.000502102	-1.81089e-05	-1.81089e-05
-0.000520202	-1.95129e-05	-1.95129e-05
-0.000539891	-2.08299e-05	-2.08299e-05
-0.000561012	-2.20397e-05	-2.20397e-05
-0.000583381	-2.31221e-05	-2.31221e-05
-0.00060681	-2.40571e-05	-2.40571e-05
-0.000631116	-2.48243e-05	-2.48243e-05
-0.000656114	-2.54038e-05	-2.54038e-05
-0.000681616	-2.57717e-05	-2.57716e-05
-0.000707416	-2.58895e-05	-2.58895e-05
-0.000733206	-2.57153e-05	-2.57152e-05
-0.00075866	-2.52069e-05	-2.52069e-05
-0.000783449	-2.43224e-05	-2.43224e-05
-0.000807242	-2.30198e-05	-2.30198e-05
-0.000829713	-2.12569e-05	-2.12569e-05
-0.000850532	-1.90159e-05	-1.90159e-05
-0.000869379	-1.63756e-05	-1.63756e-05
-0.000885975	-1.34389e-05	-1.34388e-05
-0.000900049	-1.03086e-05	-1.03086e-05
-0.000911328	-7.08774e-06	-7.08773e-06
-0.000919542	-3.87921e-06	-3.87921e-06
-0.000924419	-7.85928e-07	-7.85927e-07
-0.000925688	2.09895e-06	2.09895e-06
-0.000923231	4.72126e-06	4.72126e-06
-0.000917534	7.03661e-06	7.03661e-06
-0.000909238	9.0006e-06	9.00059e-06
-0.000898982	1.05688e-05	1.05688e-05
-0.000887406	1.16969e-05	1.16968e-05
-0.000875149	1.23403e-05	1.23403e-05
-0.000862851	1.24777e-05	1.24777e-05
-0.000851053	1.2179e-05	1.21789e-05
-0.000839897	1.15369e-05	1.15369e-05
-0.000829426	1.06445e-05	1.06445e-05
-0.000819684	9.59452e-06	9.59451e-06
-0.000810714	8.47981e-06	8.4798e-06
-0.000802558	7.39324e-06	7.39323e-06
-0.000795216	6.42617e-06	6.42617e-06
-0.000788502	5.66403e-06	5.66402e-06
-0.000782186	5.19073e-06	5.19073e-06
-0.000776041	5.09022e-06	5.09022e-06
-0.000769834	5.44642e-06	5.44642e-06
-0.000763338	6.34326e-06	6.34326e-06
-0.000756322	7.86468e-06	7.86467e-06
-0.000748457	1.00729e-05	1.00729e-05
-0.000739006	1.29438e-05	1.29438e-05
-0.000727137	1.64313e-05	1.64313e-05
-0.000712013	2.04895e-05	2.04895e-05
-0.0006928	2.50725e-05	2.50725e-05
-0.000668662	3.01343e-05	3.01343e-05
-0.000638765	3.56291e-05	3.5629e-05
-0.000602452	4.14939e-05	4.14939e-05
-0.000559777	4.75986e-05	4.75986e-05
-0.000510975	5.37959e-05	5.37959e-05
-0.000456279	5.99387e-05	5.99387e-05
-0.000395921	6.58797e-05	6.58797e-05
-0.000330136	7.14719e-05	7.14719e-05
-0.000259157	7.6568e-05	7.65679e-05
-0.000183251	8.10562e-05	8.10562e-05
-0.000102815	8.49664e-05	8.49664e-05
-1.82833e-05	8.83639e-05	8.83639e-05
6.99133e-05	9.13139e-05	9.13139e-05
0.000161343	9.38817e-05	9.38817e-05
0.000255572	9.61325e-05	9.61325e-05
0.00035217	9.81316e-05	9.81315e-05
0.000450729	9.9926e-05	9.9926e-05
0.000550931	0.00010149	0.00010149
0.000652486	0.000102779	0.000102779
0.000755101	0.00010375	0.00010375
0.000858484	0.000104359	0.000104359
0.000962344	0.00010456	0.00010456	SdFmax
0.00106639	0.000104312	0.000104312
0.00117031	0.000103589	0.000103589
0.00127379	0.000102456	0.000102455
0.00137646	0.000100993	0.000100993
0.00147799	9.92848e-05	9.92845e-05
0.00157803	9.74138e-05	9.74134e-05
0.00167624	9.5463e-05	9.54626e-05
0.00177226	9.35154e-05	9.3515e-05
0.00186585	9.16366e-05	9.16362e-05
0.00195711	8.9823e-05	8.98225e-05
0.00204625	8.80536e-05	8.80531e-05
0.00213347	8.63074e-05	8.63068e-05
0.00221897	8.45633e-05	8.45627e-05
0.00230296	8.28005e-05	8.27998e-05
0.00238563	8.09978e-05	8.09971e-05
0.00246707	7.91222e-05	7.91215e-05
0.00254694	7.7092e-05	7.70912e-05
0.00262479	7.4813e-05	7.48122e-05
0.00270015	7.21915e-05	7.21907e-05
0.00277257	6.91334e-05	6.91326e-05
0.0028416	6.55449e-05	6.55441e-05
0.00290676	6.13319e-05	6.13311e-05
0.00296761	5.64277e-05	5.64269e-05
0.00302361	5.08731e-05	5.08724e-05
0.00307425	4.47364e-05	4.47357e-05
0.00311899	3.80855e-05	3.80849e-05
0.00315731	3.09885e-05	3.09881e-05
0.00318867	2.35136e-05	2.35132e-05
0.00321255	1.57286e-05	1.57284e-05
0.00322848	7.68921e-06	7.68909e-06
0.00323618	-5.99827e-07	-5.99818e-07
0.00323544	-9.14618e-06	-9.14604e-06
0.00322606	-1.79576e-05	-1.79573e-05
0.00320781	-2.70418e-05	-2.70413e-05
0.00318049	-3.64064e-05	-3.64059e-05
0.00314388	-4.60593e-05	-4.60586e-05
0.00309776	-5.60005e-05	-5.59997e-05
0.00304186	-6.61996e-05	-6.61987e-05
0.00297593	-7.66187e-05	-7.66177e-05
0.00289968	-8.72198e-05	-8.72187e-05
0.00281285	-9.79649e-05	-9.79637e-05
0.00271518	-0.000108816	-0.000108815
0.00260638	-0.000119735	-0.000119734
0.00248629	-0.000130671	-0.00013067
0.00235514	-0.000141522	-0.000141521
0.00221327	-0.000152171	-0.000152169
0.002061	-0.000162502	-0.000162501
0.00189868	-0.0001724	-0.000172399
0.00172663	-0.000181748	-0.000181747
0.00154518	-0.000190431	-0.000190431
0.00135478	-0.000198346	-0.000198345
0.00115628	-0.000205437	-0.000205436
0.000950639	-0.000211661	-0.000211661
0.000738822	-0.000216976	-0.000216976
0.00052179	-0.000221339	-0.000221339
0.000300503	-0.000224707	-0.000224707
7.5923e-05	-0.000227038	-0.000227037
-0.000150981	-0.000228301	-0.000228301
-0.000379209	-0.000228519	-0.000228519	SdFmin
-0.000607749	-0.000227726	-0.000227726
-0.000835592	-0.000225958	-0.000225958
-0.00106173	-0.00022325	-0.00022325
-0.00128515	-0.000219636	-0.000219635
-0.00150485	-0.000215155	-0.000215154
-0.00171987	-0.000209862	-0.000209861
-0.00192953	-0.000203813	-0.000203812
-0.00213319	-0.000197068	-0.000197067
-0.00233022	-0.000189683	-0.000189682
-0.00251998	-0.000181718	-0.000181716
-0.00270185	-0.000173229	-0.000173227
-0.0028752	-0.000164272	-0.00016427
-0.00303945	-0.000154893	-0.000154891
-0.00319424	-0.000145135	-0.000145133
-0.0033393	-0.00013504	-0.000135038
-0.00347433	-0.000124653	-0.00012465
-0.00359905	-0.000114015	-0.000114012
-0.00371316	-0.000103169	-0.000103167
-0.00381636	-9.21619e-05	-9.21599e-05
-0.00390844	-8.10456e-05	-8.10438e-05
-0.00398936	-6.98757e-05	-6.9874e-05
-0.00405919	-5.87073e-05	-5.87059e-05
-0.00411794	-4.75957e-05	-4.75945e-05
-0.00416568	-3.65962e-05	-3.65953e-05
-0.00420243	-2.57639e-05	-2.57632e-05
-0.00422825	-1.51561e-05	-1.51557e-05
-0.00424324	-4.83782e-06	-4.83769e-06
-0.00424784	5.12394e-06	5.1238e-06
-0.00424255	1.46621e-05	1.46618e-05
-0.00422787	2.37098e-05	2.37091e-05
-0.00420432	3.21998e-05	3.2199e-05
-0.00417239	4.00653e-05	4.00642e-05
-0.00413259	4.72556e-05	4.72544e-05
-0.00408545	5.37862e-05	5.37849e-05
-0.00403159	5.9689e-05	5.96875e-05
-0.00397168	6.49958e-05	6.49943e-05
-0.00390635	6.97386e-05	6.9737e-05
-0.00383625	7.39493e-05	7.39476e-05
-0.00376204	7.76597e-05	7.7658e-05
-0.00368437	8.09097e-05	8.0908e-05
-0.00360379	8.37711e-05	8.37695e-05
-0.0035205	8.63238e-05	8.63222e-05
-0.00343457	8.86474e-05	8.86458e-05
-0.00334612	9.08218e-05	9.08203e-05
-0.00325522	9.29268e-05	9.29253e-05
-0.00316198	9.5042e-05	9.50406e-05
-0.00306647	9.72194e-05	9.7218e-05
-0.00296883	9.9398e-05	9.93967e-05
-0.00286921	0.000101489	0.000101488
-0.00276779	0.000103404	0.000103403
-0.00266476	0.000105054	0.000105053
-0.00256031	0.000106351	0.00010635
-0.00245462	0.000107204	0.000107203
-0.00234787	0.000107543	0.000107542	SdSmin
-0.00224033	0.000107361	0.00010736
-0.00213258	0.000106667	0.000106666
-0.00202527	0.000105471	0.00010547
-0.00191906	0.000103783	0.000103783
-0.00181461	0.000101614	0.000101613
-0.00171258	9.89727e-05	9.89723e-05
-0.00161362	9.5885e-05	9.58847e-05
-0.00151828	9.24398e-05	9.24395e-05
-0.00142663	8.87414e-05	8.87411e-05
-0.00133861	8.48943e-05	8.48941e-05
-0.00125417	8.10031e-05	8.10029e-05
-0.00117328	7.71721e-05	7.71719e-05
-0.00109587	7.35059e-05	7.35058e-05
-0.0010219	7.0084e-05	7.00839e-05
-0.000951312	6.68858e-05	6.68857e-05
-0.000884023	6.38657e-05	6.38657e-05
-0.000819938	6.09783e-05	6.09783e-05
-0.000758965	5.8178e-05	5.81779e-05
-0.000701011	5.54192e-05	5.54192e-05
-0.000645983	5.26564e-05	5.26564e-05
-0.000593788	4.98648e-05	4.98648e-05
-0.000544317	4.71026e-05	4.71026e-05
-0.000497397	4.44486e-05	4.44486e-05
-0.000452836	4.19818e-05	4.19818e-05
-0.000410444	3.97811e-05	3.97811e-05
-0.000370032	3.79254e-05	3.79254e-05
-0.000331408	3.64936e-05	3.64936e-05
-0.000294382	3.55399e-05	3.55399e-05
-0.000258723	3.502e-05	3.502e-05
-0.000224034	3.48649e-05	3.48649e-05
-0.000189879	3.50056e-05	3.50056e-05
-0.000155819	3.53731e-05	3.53731e-05
-0.000121418	3.58984e-05	3.58984e-05
-8.62379e-05	3.65124e-05	3.65124e-05
-4.98413e-05	3.71342e-05	3.71342e-05
-1.19849e-05	3.76341e-05	3.76341e-05
2.68001e-05	3.78706e-05	3.78706e-05
6.57885e-05	3.7702e-05	3.7702e-05
0.000104255	3.69867e-05	3.69867e-05
0.000141475	3.5583e-05	3.5583e-05
0.000176722	3.33494e-05	3.33494e-05
0.000209272	3.01992e-05	3.01992e-05
0.00023847	2.62657e-05	2.62657e-05
0.000263943	2.17371e-05	2.17371e-05
0.000285386	1.68017e-05	1.68017e-05
0.000302497	1.16479e-05	1.16479e-05
0.000314973	6.46374e-06	6.46373e-06
0.00032251	1.43762e-06	1.43762e-06
0.000324805	-3.27038e-06	-3.27038e-06
0.000321708	-7.61286e-06	-7.61286e-06
0.000313688	-1.15706e-05	-1.15706e-05
0.000301367	-1.51243e-05	-1.51243e-05
0.000285365	-1.82547e-05	-1.82547e-05
0.000266304	-2.09427e-05	-2.09427e-05
0.000244807	-2.31689e-05	-2.31689e-05
0.000221495	-2.49235e-05	-2.49235e-05
0.00019692	-2.62348e-05	-2.62348e-05
0.000171351	-2.71401e-05	-2.71401e-05
0.000144989	-2.7677e-05	-2.7677e-05
0.000118033	-2.78832e-05	-2.78832e-05
9.06841e-05	-2.77959e-05	-2.77959e-05
6.31417e-05	-2.7453e-05	-2.7453e-05
3.56058e-05	-2.68844e-05	-2.68844e-05
8.30531e-06	-2.60908e-05	-2.60908e-05
-1.84158e-05	-2.50655e-05	-2.50655e-05
-4.41846e-05	-2.38016e-05	-2.38016e-05
-6.86283e-05	-2.22925e-05	-2.22925e-05
-9.13738e-05	-2.05312e-05	-2.05312e-05
-0.000112048	-1.85112e-05	-1.85112e-05
-0.000130279	-1.62491e-05	-1.62491e-05
-0.000145808	-1.38554e-05	-1.38554e-05
-0.000158837	-1.1464e-05	-1.1464e-05
-0.000169683	-9.20907e-06	-9.20907e-06
-0.000178663	-7.22448e-06	-7.22448e-06
-0.000186095	-5.64423e-06	-5.64422e-06
-0.000192294	-4.6023e-06	-4.6023e-06
-0.000197578	-4.19543e-06	-4.19543e-06
-0.000202285	-4.37126e-06	-4.37126e-06
-0.000206844	-5.04019e-06	-5.04019e-06
-0.000211701	-6.11263e-06	-6.11263e-06
-0.000217307	-7.49895e-06	-7.49895e-06
-0.000224109	-9.10956e-06	-9.10956e-06
-0.000232557	-1.08548e-05	-1.08548e-05
-0.000243099	-1.26454e-05	-1.26454e-05
-0.000256036	-1.43927e-05	-1.43927e-05
-0.000271076	-1.60083e-05	-1.60083e-05
-0.000287778	-1.74038e-05	-1.74038e-05
-0.000305704	-1.84908e-05	-1.84908e-05
-0.000324412	-1.91811e-05	-1.91811e-05
-0.000343463	-1.93861e-05	-1.93861e-05
-0.000362416	-1.90515e-05	-1.90515e-05
-0.000380878	-1.82583e-05	-1.82583e-05
-0.000398647	-1.71215e-05	-1.71215e-05
-0.000415565	-1.57562e-05	-1.57562e-05
-0.000431475	-1.42774e-05	-1.42774e-05
-0.00044622	-1.28e-05	-1.28e-05
-0.000459645	-1.14392e-05	-1.14392e-05
-0.000471592	-1.02882e-05	-1.02882e-05
-0.000481987	-9.35422e-06	-9.35421e-06
-0.000491084	-8.62253e-06	-8.62253e-06
-0.000499218	-8.0786e-06	-8.0786e-06
-0.000506726	-7.70785e-06	-7.70785e-06
-0.000513943	-7.49568e-06	-7.49568e-06
-0.000521205	-7.42752e-06	-7.42752e-06
-0.000528776	-7.48287e-06	-7.48287e-06
-0.000536634	-7.61754e-06	-7.61754e-06
-0.000544681	-7.78146e-06	-7.78145e-06
-0.000552823	-7.92451e-06	-7.92451e-06
-0.000560964	-7.99662e-06	-7.99662e-06
-0.000569009	-7.94769e-06	-7.94768e-06
-0.000576863	-7.72762e-06	-7.72762e-06
-0.000584418	-7.2977e-06	-7.2977e-06
-0.000591527	-6.6647e-06	-6.66469e-06
-0.000598031	-5.84675e-06	-5.84675e-06
-0.000603769	-4.86202e-06	-4.86201e-06
-0.000608584	-3.72862e-06	-3.72862e-06
-0.000612316	-2.46472e-06	-2.46472e-06
-0.000614806	-1.08845e-06	-1.08845e-06
-0.000615912	3.81696e-07	3.81696e-07
-0.000615564	1.92586e-06	1.92586e-06
-0.000613708	3.52384e-06	3.52384e-06
-0.000610293	5.15542e-06	5.15542e-06
-0.000605265	6.80041e-06	6.8004e-06
-0.000598571	8.43858e-06	8.43858e-06
-0.000590158	1.00497e-05	1.00497e-05
-0.000580009	1.16111e-05	1.16111e-05
-0.00056825	1.30893e-05	1.30893e-05
-0.000555042	1.44485e-05	1.44485e-05
-0.000540545	1.56528e-05	1.56528e-05
-0.000524921	1.66662e-05	1.66662e-05
-0.000508331	1.7453e-05	1.7453e-05
-0.000490937	1.79771e-05	1.79771e-05
-0.000472932	1.82061e-05	1.82061e-05
-0.000454651	1.81203e-05	1.81203e-05
-0.000436462	1.77037e-05	1.77037e-05
-0.000418731	1.694e-05	1.694e-05
-0.000401828	1.5813e-05	1.5813e-05
-0.000386118	1.43067e-05	1.43067e-05
-0.000371969	1.24047e-05	1.24047e-05
-0.000359733	1.01066e-05	1.01066e-05
-0.000349686	7.47451e-06	7.47451e-06
-0.000342092	4.58644e-06	4.58644e-06
-0.00033721	1.52023e-06	1.52023e-06
-0.000335303	-1.64625e-06	-1.64625e-06
-0.00033663	-4.8351e-06	-4.8351e-06
-0.000341455	-7.96844e-06	-7.96844e-06
-0.000349891	-1.09574e-05	-1.09574e-05
-0.000361472	-1.3669e-05	-1.3669e-05
-0.000375585	-1.59595e-05	-1.59595e-05
-0.000391617	-1.76848e-05	-1.76848e-05
-0.000408955	-1.87011e-05	-1.87011e-05
-0.000426986	-1.88645e-05	-1.88645e-05
-0.000445098	-1.80773e-05	-1.80772e-05
-0.000462668	-1.64261e-05	-1.64261e-05
-0.000479037	-1.40442e-05	-1.40442e-05
-0.000493535	-1.10645e-05	-1.10645e-05
-0.000505495	-7.61998e-06	-7.61998e-06
-0.000514247	-3.84364e-06	-3.84364e-06
-0.000519123	1.31487e-07	1.31487e-07
-0.000519454	4.17442e-06	4.17441e-06
-0.000514789	8.16216e-06	8.16215e-06
-0.000505549	1.19737e-05	1.19737e-05
-0.00049237	1.54881e-05	1.54881e-05
-0.000475892	1.85844e-05	1.85844e-05
-0.000456752	2.11416e-05	2.11416e-05
-0.000435587	2.30387e-05	2.30387e-05
-0.000413037	2.41954e-05	2.41954e-05
-0.000389678	2.46941e-05	2.46941e-05
-0.000365839	2.4658e-05	2.4658e-05
-0.00034179	2.42103e-05	2.42103e-05
-0.0003178	2.34739e-05	2.34739e-05
-0.000294137	2.25721e-05	2.25721e-05
-0.000271072	2.1628e-05	2.1628e-05
-0.000248872	2.07412e-05	2.07412e-05
-0.00022775	1.99174e-05	1.99174e-05
-0.000207686	1.91387e-05	1.91387e-05
-0.000188605	1.83873e-05	1.83873e-05
-0.000170431	1.76452e-05	1.76452e-05
-0.000153088	1.68948e-05	1.68948e-05
-0.0001365	1.6118e-05	1.6118e-05
-0.00012059	1.52982e-05	1.52982e-05
-0.000105318	1.44227e-05	1.44227e-05
-9.07799e-05	1.34799e-05	1.34799e-05
-7.7108e-05	1.24582e-05	1.24582e-05
-6.44338e-05	1.13461e-05	1.13461e-05
-5.28886e-05	1.0132e-05	1.0132e-05
-4.26041e-05	8.80438e-06	8.80438e-06
-3.37119e-05	7.35199e-06	7.35199e-06
-2.63454e-05	5.76528e-06	5.76528e-06
-2.06453e-05	4.03505e-06	4.03505e-06
-1.67543e-05	2.15214e-06	2.15214e-06
-1.4815e-05	1.07352e-07	1.07352e-07
-1.49701e-05	-2.10849e-06	-2.10849e-06
-1.73621e-05	-4.50458e-06	-4.50458e-06
-2.21337e-05	-7.07235e-06	-7.07235e-06
-2.93901e-05	-9.73228e-06	-9.73228e-06
-3.90868e-05	-1.23871e-05	-1.23871e-05
-5.11419e-05	-1.49395e-05	-1.49395e-05
-6.54733e-05	-1.72923e-05	-1.72923e-05
-8.19992e-05	-1.93482e-05	-1.93482e-05
-0.000100638	-2.10099e-05	-2.10099e-05
-0.000121307	-2.21918e-05	-2.21918e-05
-0.000143801	-2.28554e-05	-2.28554e-05
-0.000167427	-2.29735e-05	-2.29734e-05
-0.000191364	-2.25191e-05	-2.25191e-05
-0.000214795	-2.14654e-05	-2.14654e-05
-0.000236901	-1.97853e-05	-1.97853e-05
-0.000256864	-1.74518e-05	-1.74518e-05
-0.000273867	-1.44792e-05	-1.44792e-05
-0.000287267	-1.10472e-05	-1.10472e-05
-0.000297137	-7.3766e-06	-7.3766e-06
-0.000303727	-3.68829e-06	-3.68829e-06
-0.000307286	-2.03185e-07	-2.03185e-07
-0.000308063	2.85784e-06	2.85784e-06
-0.000306308	5.27388e-06	5.27388e-06
-0.000302271	6.88847e-06	6.88847e-06
-0.000296236	7.80277e-06	7.80277e-06
-0.000288628	8.18236e-06	8.18235e-06
-0.000279909	8.19281e-06	8.19281e-06
-0.00027054	7.99971e-06	7.99971e-06
-0.000260981	7.76863e-06	7.76863e-06
-0.000251693	7.66516e-06	7.66516e-06
-0.000243137	7.83192e-06	7.83192e-06
-0.000235567	8.31971e-06	8.31971e-06
-0.000228412	9.1564e-06	9.1564e-06
-0.000220894	1.03698e-05	1.03698e-05
-0.000212236	1.19879e-05	1.19879e-05
-0.000201659	1.40384e-05	1.40384e-05
-0.000188387	1.65492e-05	1.65492e-05
-0.00017164	1.95056e-05	1.95056e-05
-0.000150871	2.2722e-05	2.2722e-05
-0.000126442	2.59705e-05	2.59705e-05
-9.89468e-05	2.9023e-05	2.9023e-05
-6.89775e-05	3.16514e-05	3.16514e-05
-3.71265e-05	3.36276e-05	3.36276e-05
-3.98649e-06	3.47237e-05	3.47237e-05
2.98501e-05	3.47654e-05	3.47654e-05
6.37522e-05	3.37946e-05	3.37946e-05
9.69335e-05	3.19069e-05	3.19069e-05
0.000128569	2.91982e-05	2.91982e-05
0.000157835	2.57641e-05	2.57641e-05
0.000183906	2.17003e-05	2.17003e-05
0.000205957	1.71027e-05	1.71027e-05
0.000223164	1.2087e-05	1.2087e-05
0.000234901	6.84941e-06	6.84941e-06
0.000241347	1.60635e-06	1.60635e-06
0.000242877	-3.42588e-06	-3.42588e-06
0.00023987	-8.03095e-06	-8.03095e-06
0.000232701	-1.19925e-05	-1.19925e-05
0.000221749	-1.50943e-05	-1.50943e-05
0.00020739	-1.71586e-05	-1.71586e-05
0.00019016	-1.81633e-05	-1.81633e-05
0.000171227	-1.81246e-05	-1.81246e-05
0.000151918	-1.70592e-05	-1.70592e-05
0.00013356	-1.49834e-05	-1.49834e-05
0.00011748	-1.19136e-05	-1.19136e-05
0.000105004	-7.86633e-06	-7.86633e-06
9.74591e-05	-2.90326e-06	-2.90326e-06
9.5899e-05	2.73308e-06	2.73308e-06
0.000100283	8.7549e-06	8.7549e-06
0.000110298	1.48744e-05	1.48744e-05
0.000125629	2.08039e-05	2.08039e-05
0.000145964	2.62555e-05	2.62555e-05
0.000170988	3.09415e-05	3.09415e-05
0.000200388	3.46551e-05	3.46551e-05
0.000233818	3.75143e-05	3.75143e-05

## Sheet: Oki-08
y'	y''	kappa		from J+30 msec to onset of next P
0.000624763	0.000158677	0.000158677		The data of the first derivative, second derivative and curvature curve of Case 5.
0.000779741	0.000142875	0.000142875
0.000919804	0.000127805	0.000127805
0.00104561	0.000113468	0.000113467
0.00115779	9.98676e-05	9.98674e-05
0.00125702	8.70076e-05	8.70074e-05
0.00134394	7.48908e-05	7.48906e-05
0.0014192	6.35204e-05	6.35202e-05
0.00148346	5.28995e-05	5.28993e-05
0.00153736	4.30312e-05	4.30311e-05
0.00158156	3.39189e-05	3.39188e-05
0.0016167	2.55656e-05	2.55655e-05
0.00164344	1.79665e-05	1.79664e-05
0.00166238	1.10852e-05	1.10852e-05
0.00167415	4.87751e-06	4.87749e-06
0.00167936	-7.01014e-07	-7.01011e-07
0.00167861	-5.69466e-06	-5.69464e-06
0.00167253	-1.01478e-05	-1.01477e-05
0.00166172	-1.41046e-05	-1.41046e-05
0.0016468	-1.76096e-05	-1.76095e-05
0.00162838	-2.0707e-05	-2.07069e-05
0.00160707	-2.34411e-05	-2.34411e-05
0.00158342	-2.58524e-05	-2.58523e-05
0.00155767	-2.79651e-05	-2.7965e-05
0.00153	-2.97997e-05	-2.97996e-05
0.00150058	-3.13767e-05	-3.13766e-05
0.0014696	-3.27164e-05	-3.27163e-05
0.00143722	-3.38392e-05	-3.38391e-05
0.00140364	-3.47656e-05	-3.47655e-05
0.00136901	-3.5516e-05	-3.55159e-05
0.00133353	-3.61108e-05	-3.61107e-05
0.00129736	-3.65704e-05	-3.65704e-05
0.00126069	-3.69153e-05	-3.69152e-05
0.00122368	-3.71627e-05	-3.71626e-05
0.00118642	-3.73178e-05	-3.73178e-05
0.00114901	-3.73826e-05	-3.73825e-05
0.00111154	-3.73591e-05	-3.7359e-05
0.00107409	-3.72493e-05	-3.72492e-05
0.00103675	-3.70552e-05	-3.70551e-05
0.00099962	-3.67788e-05	-3.67788e-05
0.000962776	-3.64223e-05	-3.64222e-05
0.00092631	-3.59874e-05	-3.59874e-05
0.000890311	-3.54764e-05	-3.54764e-05
0.000854862	-3.48913e-05	-3.48912e-05
0.000820027	-3.42341e-05	-3.42341e-05
0.000785866	-3.35072e-05	-3.35072e-05
0.000752439	-3.27129e-05	-3.27128e-05
0.000719804	-3.18532e-05	-3.18532e-05
0.000688021	-3.09306e-05	-3.09305e-05
0.000657151	-2.99471e-05	-2.9947e-05
0.000627251	-2.8905e-05	-2.8905e-05
0.000598382	-2.78066e-05	-2.78066e-05
0.000570603	-2.66541e-05	-2.66541e-05
0.000543973	-2.54497e-05	-2.54497e-05
0.000518548	-2.41964e-05	-2.41964e-05
0.000494362	-2.28995e-05	-2.28995e-05
0.000471445	-2.15654e-05	-2.15654e-05
0.000449828	-2.02002e-05	-2.02002e-05
0.000429542	-1.88101e-05	-1.88101e-05
0.000410615	-1.74012e-05	-1.74012e-05
0.000393079	-1.59798e-05	-1.59798e-05
0.000376964	-1.45521e-05	-1.45521e-05
0.0003623	-1.31241e-05	-1.31241e-05
0.000349118	-1.17022e-05	-1.17022e-05
0.000337435	-1.02921e-05	-1.02921e-05
0.00032722	-8.89893e-06	-8.89893e-06
0.000318432	-7.5271e-06	-7.5271e-06
0.000311026	-6.1813e-06	-6.1813e-06
0.00030496	-4.86612e-06	-4.86612e-06
0.000300192	-3.58617e-06	-3.58617e-06
0.000296677	-2.34607e-06	-2.34607e-06
0.000294374	-1.15043e-06	-1.15043e-06
0.000293238	-3.84589e-09	-3.84589e-09
0.000293228	1.08906e-06	1.08906e-06
0.000294301	2.12368e-06	2.12368e-06
0.000296408	3.09569e-06	3.09569e-06
0.000299483	4.00189e-06	4.00189e-06
0.000303453	4.83937e-06	4.83937e-06
0.000308246	5.60522e-06	5.60522e-06
0.000313791	6.29653e-06	6.29652e-06
0.000320016	6.91038e-06	6.91038e-06
0.000326849	7.44387e-06	7.44386e-06
0.000334217	7.89407e-06	7.89407e-06
0.000342049	8.25809e-06	8.25809e-06
0.000350273	8.533e-06	8.533e-06
0.000358813	8.71657e-06	8.71657e-06
0.000367573	8.80921e-06	8.80921e-06
0.000376457	8.81201e-06	8.81201e-06
0.000385365	8.72607e-06	8.72606e-06
0.000394198	8.55246e-06	8.55246e-06
0.000402858	8.29228e-06	8.29228e-06
0.000411247	7.94662e-06	7.94661e-06
0.000419265	7.51656e-06	7.51655e-06
0.000426815	7.00319e-06	7.00319e-06
0.000433797	6.4076e-06	6.4076e-06
0.000440114	5.73089e-06	5.73089e-06
0.000445681	4.97658e-06	4.97658e-06
0.00045047	4.15807e-06	4.15807e-06
0.00045447	3.29117e-06	3.29117e-06
0.000457668	2.39172e-06	2.39172e-06
0.000460051	1.47555e-06	1.47555e-06
0.000461607	5.58475e-07	5.58475e-07
0.000462324	-3.43661e-07	-3.43661e-07
0.000462187	-1.21503e-06	-1.21503e-06
0.000461187	-2.03981e-06	-2.03981e-06
0.000459309	-2.80217e-06	-2.80217e-06
0.000456561	-3.48848e-06	-3.48847e-06
0.000453033	-4.09391e-06	-4.0939e-06
0.000448833	-4.61584e-06	-4.61584e-06
0.000444072	-5.05165e-06	-5.05165e-06
0.000438859	-5.39872e-06	-5.39872e-06
0.000433302	-5.65443e-06	-5.65443e-06
0.000427512	-5.81615e-06	-5.81615e-06
0.000421598	-5.88126e-06	-5.88126e-06
0.000415668	-5.84714e-06	-5.84714e-06
0.000409834	-5.71116e-06	-5.71116e-06
0.000404203	-5.47071e-06	-5.47071e-06
0.000398876	-5.12554e-06	-5.12554e-06
0.000393918	-4.68495e-06	-4.68495e-06
0.000389382	-4.16061e-06	-4.16061e-06
0.000385326	-3.56421e-06	-3.56421e-06
0.000381802	-2.90741e-06	-2.90741e-06
0.000378867	-2.2019e-06	-2.2019e-06
0.000376575	-1.45935e-06	-1.45935e-06
0.000374981	-6.9144e-07	-6.9144e-07
0.000374141	9.01513e-08	9.01513e-08
0.000374109	8.73748e-07	8.73748e-07
0.000374926	1.64913e-06	1.64913e-06
0.000376575	2.41191e-06	2.41191e-06
0.000379024	3.15915e-06	3.15914e-06
0.000382243	3.88791e-06	3.8879e-06
0.000386201	4.59526e-06	4.59526e-06
0.000390865	5.27826e-06	5.27826e-06
0.000396205	5.93399e-06	5.93399e-06
0.000402189	6.5595e-06	6.5595e-06
0.000408786	7.15186e-06	7.15186e-06
0.000415965	7.70814e-06	7.70814e-06
0.000423695	8.2254e-06	8.2254e-06
0.00043194	8.7008e-06	8.7008e-06
0.000440654	9.1319e-06	9.1319e-06
0.000449785	9.51634e-06	9.51634e-06
0.000459282	9.85178e-06	9.85178e-06
0.000469096	1.01359e-05	1.01359e-05
0.000479173	1.03662e-05	1.03662e-05
0.000489465	1.05405e-05	1.05405e-05
0.000499919	1.06564e-05	1.06564e-05
0.000510485	1.07116e-05	1.07116e-05
0.000521113	1.07036e-05	1.07036e-05
0.00053175	1.06313e-05	1.06313e-05
0.000542346	1.04982e-05	1.04982e-05
0.000552848	1.03088e-05	1.03087e-05
0.000563204	1.00676e-05	1.00676e-05
0.00057336	9.77944e-06	9.77943e-06
0.000583263	9.44874e-06	9.44874e-06
0.00059286	9.08014e-06	9.08014e-06
0.000602098	8.67823e-06	8.67823e-06
0.000610924	8.24761e-06	8.2476e-06
0.000619286	7.79286e-06	7.79286e-06
0.00062713	7.31859e-06	7.31858e-06
0.000634415	6.82929e-06	6.82928e-06
0.000641146	6.32912e-06	6.32912e-06
0.000647338	5.82216e-06	5.82216e-06
0.000653009	5.31247e-06	5.31246e-06
0.000658174	4.80411e-06	4.80411e-06
0.000662851	4.30117e-06	4.30116e-06
0.000667054	3.8077e-06	3.80769e-06
0.000670802	3.32777e-06	3.32776e-06
0.000674109	2.86545e-06	2.86545e-06
0.000676993	2.42482e-06	2.42482e-06
0.000679469	2.00908e-06	2.00908e-06
0.000681554	1.618e-06	1.618e-06
0.000683262	1.25052e-06	1.25052e-06
0.000684607	9.05537e-07	9.05537e-07
0.000685603	5.8198e-07	5.8198e-07
0.000686264	2.78766e-07	2.78766e-07
0.000686603	-5.18723e-09	-5.18722e-09
0.000686635	-2.70961e-07	-2.7096e-07
0.000686373	-5.19636e-07	-5.19635e-07
0.000685831	-7.52294e-07	-7.52293e-07
0.000685024	-9.70016e-07	-9.70015e-07
0.000683969	-1.17278e-06	-1.17278e-06
0.000682702	-1.35612e-06	-1.35612e-06
0.000681261	-1.51448e-06	-1.51448e-06
0.000679687	-1.6423e-06	-1.6423e-06
0.000678019	-1.73401e-06	-1.73401e-06
0.000676296	-1.78405e-06	-1.78405e-06
0.000674557	-1.78686e-06	-1.78686e-06
0.000672842	-1.73687e-06	-1.73687e-06
0.000671191	-1.62852e-06	-1.62852e-06
0.000669642	-1.45624e-06	-1.45624e-06
0.000668236	-1.21511e-06	-1.21511e-06
0.000667019	-9.02691e-07	-9.0269e-07
0.000666073	-5.17187e-07	-5.17187e-07
0.000665489	-5.6802e-08	-5.68019e-08
0.000665356	4.80264e-07	4.80264e-07
0.000665763	1.09581e-06	1.09581e-06
0.000666802	1.79163e-06	1.79163e-06
0.000668561	2.56953e-06	2.56953e-06
0.000671131	3.4313e-06	3.4313e-06
0.000674601	4.37874e-06	4.37874e-06
0.000679061	5.41365e-06	5.41365e-06
0.000684594	6.53572e-06	6.53572e-06
0.000691252	7.73619e-06	7.73618e-06
0.00069908	9.00417e-06	9.00417e-06
0.000708122	1.03288e-05	1.03288e-05
0.000718423	1.16992e-05	1.16992e-05
0.000730029	1.31045e-05	1.31045e-05
0.000742983	1.45338e-05	1.45338e-05
0.000757331	1.59763e-05	1.59763e-05
0.000773118	1.74211e-05	1.7421e-05
0.000790387	1.88572e-05	1.88572e-05
0.000809185	2.02743e-05	2.02743e-05
0.000829534	2.16638e-05	2.16637e-05
0.000851368	2.30173e-05	2.30173e-05
0.000874601	2.43267e-05	2.43266e-05
0.000899147	2.55837e-05	2.55837e-05
0.000924917	2.67802e-05	2.67801e-05
0.000951825	2.79078e-05	2.79078e-05
0.000979784	2.89585e-05	2.89584e-05
0.00100871	2.99239e-05	2.99238e-05
0.00103851	3.07959e-05	3.07958e-05
0.0010691	3.15662e-05	3.15661e-05
0.0011004	3.22309e-05	3.22309e-05
0.00113237	3.28036e-05	3.28036e-05
0.00116498	3.33021e-05	3.3302e-05
0.00119818	3.37442e-05	3.37442e-05
0.00123195	3.41479e-05	3.41478e-05
0.00126625	3.45308e-05	3.45307e-05
0.00130104	3.49109e-05	3.49108e-05
0.00133629	3.5306e-05	3.53059e-05
0.00137197	3.5734e-05	3.57339e-05
0.00140804	3.62126e-05	3.62125e-05
0.00144447	3.67577e-05	3.67576e-05
0.00148124	3.73765e-05	3.73764e-05
0.00151847	3.80742e-05	3.80741e-05
0.00155628	3.88561e-05	3.8856e-05
0.00159482	3.97274e-05	3.97272e-05
0.00163421	4.06931e-05	4.0693e-05
0.00167458	4.17586e-05	4.17585e-05
0.00171608	4.29291e-05	4.29289e-05
0.00175883	4.42097e-05	4.42095e-05
0.00180296	4.56056e-05	4.56054e-05
0.00184862	4.71221e-05	4.71218e-05
0.00189591	4.87614e-05	4.87611e-05
0.00194492	5.0514e-05	5.05137e-05
0.0019957	5.23677e-05	5.23674e-05
0.0020483	5.43101e-05	5.43098e-05
0.0021028	5.63288e-05	5.63284e-05
0.00215924	5.84115e-05	5.84111e-05
0.00221768	6.05458e-05	6.05453e-05
0.00227819	6.27193e-05	6.27188e-05
0.00234081	6.49198e-05	6.49192e-05
0.00240562	6.71348e-05	6.71342e-05
0.00247267	6.93519e-05	6.93513e-05
0.002542	7.15585e-05	7.15578e-05
0.00261356	7.37419e-05	7.37411e-05
0.00268731	7.58892e-05	7.58884e-05
0.00276317	7.79879e-05	7.7987e-05
0.00284108	8.00251e-05	8.00241e-05
0.002921	8.19881e-05	8.19871e-05
0.00300286	8.38643e-05	8.38631e-05
0.00308659	8.56408e-05	8.56396e-05
0.00317214	8.7305e-05	8.73036e-05
0.00325945	8.8844e-05	8.88426e-05
0.00334844	9.02445e-05	9.0243e-05
0.00343889	9.14896e-05	9.14879e-05
0.0035306	9.25615e-05	9.25598e-05
0.00362333	9.34428e-05	9.34409e-05
0.00371687	9.41156e-05	9.41137e-05
0.00381098	9.45625e-05	9.45605e-05
0.00390544	9.47658e-05	9.47636e-05
0.00400003	9.47078e-05	9.47055e-05	SdFmax
0.00409453	9.43708e-05	9.43685e-05
0.0041887	9.37374e-05	9.37349e-05
0.00428233	9.27901e-05	9.27875e-05
0.00437516	9.15129e-05	9.15103e-05
0.00446681	8.98903e-05	8.98876e-05
0.00455688	8.79065e-05	8.79038e-05
0.00464494	8.55459e-05	8.55432e-05
0.00473058	8.27929e-05	8.27901e-05
0.00481341	7.96318e-05	7.9629e-05
0.00489301	7.60469e-05	7.60442e-05
0.00496896	7.20227e-05	7.202e-05
0.00504087	6.75434e-05	6.75408e-05
0.00510831	6.25933e-05	6.25909e-05
0.00517086	5.71597e-05	5.71574e-05
0.00522803	5.12402e-05	5.12381e-05
0.00527934	4.48353e-05	4.48335e-05
0.00532426	3.79458e-05	3.79441e-05
0.00536232	3.05719e-05	3.05706e-05
0.00539299	2.27143e-05	2.27133e-05
0.00541578	1.43734e-05	1.43728e-05
0.0054302	5.5499e-06	5.54966e-06
0.00543574	-3.7558e-06	-3.75563e-06
0.00543189	-1.35432e-05	-1.35426e-05
0.00541817	-2.38116e-05	-2.38106e-05
0.00539409	-3.45546e-05	-3.45531e-05
0.00535928	-4.57407e-05	-4.57387e-05
0.00531339	-5.73326e-05	-5.73301e-05
0.00525607	-6.92928e-05	-6.92899e-05
0.00518697	-8.15839e-05	-8.15806e-05
0.00510574	-9.41685e-05	-9.41648e-05
0.00501204	-0.000107009	-0.000107005
0.00490551	-0.000120068	-0.000120064
0.0047858	-0.000133309	-0.000133304
0.00465257	-0.000146693	-0.000146688
0.00450555	-0.000160181	-0.000160176
0.0043448	-0.000173722	-0.000173717
0.0041705	-0.000187261	-0.000187257
0.00398278	-0.000200746	-0.000200742
0.0037818	-0.000214123	-0.000214118
0.00356772	-0.000227337	-0.000227333
0.00334068	-0.000240336	-0.000240332
0.00310086	-0.000253066	-0.000253062
0.00284839	-0.000265472	-0.000265469
0.00258343	-0.000277501	-0.000277499
0.00230613	-0.000289101	-0.000289098
0.00201677	-0.000300214	-0.000300213
0.001716	-0.000310784	-0.000310782
0.0014046	-0.000320748	-0.000320747
0.00108336	-0.000330048	-0.000330047
0.000753052	-0.000338623	-0.000338622
0.000414452	-0.000346411	-0.000346411
6.83388e-05	-0.000353354	-0.000353354
-0.000284509	-0.000359391	-0.000359391
-0.000643314	-0.000364461	-0.000364461
-0.0010073	-0.000368505	-0.000368504
-0.00137562	-0.000371471	-0.00037147
-0.00174717	-0.000373342	-0.000373341
-0.00212077	-0.000374114	-0.000374111
-0.00249526	-0.000373778	-0.000373774	SdFmin
-0.00286945	-0.000372328	-0.000372323
-0.00324218	-0.000369758	-0.000369752
-0.00361228	-0.00036606	-0.000366053
-0.00397857	-0.000361227	-0.000361219
-0.00433988	-0.000355255	-0.000355245
-0.00469503	-0.000348134	-0.000348122
-0.00504285	-0.000339859	-0.000339846
-0.00538222	-0.000330434	-0.00033042
-0.00571215	-0.000319912	-0.000319897
-0.00603172	-0.000308356	-0.000308339
-0.00633999	-0.000295828	-0.00029581
-0.00663602	-0.000282393	-0.000282375
-0.0069189	-0.000268114	-0.000268095
-0.00718768	-0.000253055	-0.000253035
-0.00744142	-0.000237278	-0.000237258
-0.00767921	-0.000220847	-0.000220827
-0.00790011	-0.000203826	-0.000203807
-0.00810331	-0.000186282	-0.000186263
-0.00828861	-0.000168301	-0.000168283
-0.00845591	-0.000149972	-0.000149956
-0.00860512	-0.000131386	-0.000131371
-0.00873616	-0.000112631	-0.000112619
-0.00884894	-9.3799e-05	-9.3788e-05
-0.00894337	-7.49783e-05	-7.49694e-05
-0.00901938	-5.62592e-05	-5.62523e-05
-0.00907687	-3.77312e-05	-3.77266e-05
-0.00911576	-1.94844e-05	-1.9482e-05
-0.00913595	-1.60838e-06	-1.60818e-06
-0.00913752	1.5814e-05	1.5812e-05
-0.00912108	3.27275e-05	3.27235e-05
-0.00908743	4.90844e-05	4.90783e-05
-0.00903734	6.48363e-05	6.48284e-05
-0.00897159	7.99353e-05	7.99257e-05
-0.00889096	9.43333e-05	9.43221e-05
-0.00879622	0.000107982	0.00010797
-0.00868816	0.000120834	0.00012082
-0.00856756	0.00013284	0.000132826
-0.00843518	0.000143953	0.000143938
-0.00829182	0.000154138	0.000154122
-0.00813826	0.000163408	0.000163392
-0.00797532	0.000171792	0.000171776
-0.00780382	0.000179317	0.0001793
-0.00762461	0.00018601	0.000185994
-0.00743849	0.000191899	0.000191883
-0.00724631	0.000197012	0.000196996
-0.00704889	0.000201375	0.00020136
-0.00684706	0.000205017	0.000205003
-0.00664164	0.000207964	0.000207951
-0.00643347	0.000210245	0.000210232
-0.00622332	0.000211887	0.000211875
-0.00601172	0.00021292	0.000212909
-0.00579915	0.000213376	0.000213365
-0.00558608	0.000213285	0.000213275	SdSmax
-0.005373	0.000212678	0.000212669
-0.00516038	0.000211586	0.000211577
-0.00494871	0.000210039	0.000210031
-0.00473845	0.000208069	0.000208062
-0.00453009	0.000205707	0.0002057
-0.0043241	0.000202982	0.000202977
-0.00412096	0.000199926	0.000199921
-0.00392111	0.000196564	0.000196559
-0.00372476	0.000192921	0.000192917
-0.00353209	0.000189023	0.000189019
-0.00334329	0.000184895	0.000184892
-0.00315854	0.000180561	0.000180558
-0.00297801	0.000176048	0.000176046
-0.00280188	0.00017138	0.000171378
-0.00263033	0.000166582	0.00016658
-0.00246354	0.00016168	0.000161678
-0.00230169	0.000156699	0.000156697
-0.00214492	0.00015166	0.000151659
-0.00199328	0.000146575	0.000146574
-0.00184678	0.00014145	0.000141449
-0.00170542	0.000136293	0.000136292
-0.00156923	0.00013111	0.00013111
-0.00143819	0.00012591	0.000125909
-0.00131234	0.000120698	0.000120697
-0.00119167	0.000115482	0.000115482
-0.00107619	0.000110271	0.00011027
-0.000965924	0.00010507	0.000105069
-0.000860873	9.98868e-05	9.98867e-05
-0.000761036	9.47322e-05	9.47321e-05
-0.000666357	8.9616e-05	8.9616e-05
-0.000576771	8.45486e-05	8.45485e-05
-0.000492209	7.95401e-05	7.95401e-05
-0.000412605	7.46009e-05	7.46009e-05
-0.000337891	6.97412e-05	6.97412e-05
-0.000268	6.49714e-05	6.49714e-05
-0.000202865	6.03018e-05	6.03018e-05
-0.000142419	5.57425e-05	5.57425e-05
-8.65943e-05	5.13039e-05	5.13039e-05
-3.53069e-05	4.69953e-05	4.69953e-05
1.15943e-05	4.28224e-05	4.28224e-05
5.42771e-05	3.879e-05	3.879e-05
9.29095e-05	3.49029e-05	3.49029e-05
0.000127659	3.11657e-05	3.11657e-05
0.000158695	2.75832e-05	2.75832e-05
0.000186183	2.41602e-05	2.41602e-05
0.000210293	2.09014e-05	2.09014e-05
0.000231192	1.78116e-05	1.78116e-05
0.000249048	1.48956e-05	1.48956e-05
0.000264029	1.21562e-05	1.21562e-05
0.000276299	9.58916e-06	9.58916e-06
0.000286007	7.18825e-06	7.18825e-06
0.000293299	4.94731e-06	4.94731e-06
0.000298318	2.86017e-06	2.86017e-06
0.00030121	9.2065e-07	9.2065e-07
0.000302121	-8.77421e-07	-8.77421e-07
0.000301194	-2.54022e-06	-2.54022e-06
0.000298576	-4.07391e-06	-4.07391e-06
0.000294412	-5.48467e-06	-5.48467e-06
0.000288845	-6.77868e-06	-6.77868e-06
0.000282015	-7.96129e-06	-7.96129e-06
0.00027403	-9.03458e-06	-9.03457e-06
0.000264994	-9.99981e-06	-9.99981e-06
0.000255007	-1.08583e-05	-1.08583e-05
0.000244172	-1.16112e-05	-1.16112e-05
0.000232591	-1.22598e-05	-1.22598e-05
0.000220366	-1.28055e-05	-1.28055e-05
0.0002076	-1.32494e-05	-1.32494e-05
0.000194395	-1.35928e-05	-1.35928e-05
0.000180852	-1.38371e-05	-1.38371e-05
0.000167075	-1.39845e-05	-1.39845e-05
0.000153157	-1.40426e-05	-1.40426e-05
0.000139167	-1.40197e-05	-1.40197e-05
0.000125166	-1.39243e-05	-1.39243e-05
0.000111214	-1.3765e-05	-1.3765e-05
9.73724e-05	-1.35502e-05	-1.35502e-05
8.3701e-05	-1.32884e-05	-1.32884e-05
7.02611e-05	-1.29882e-05	-1.29882e-05
5.71132e-05	-1.2658e-05	-1.2658e-05
4.43182e-05	-1.23064e-05	-1.23064e-05
3.19366e-05	-1.19417e-05	-1.19417e-05
2.0014e-05	-1.1572e-05	-1.1572e-05
8.53469e-06	-1.12023e-05	-1.12023e-05
-2.53215e-06	-1.08372e-05	-1.08372e-05
-1.32174e-05	-1.04814e-05	-1.04814e-05
-2.3552e-05	-1.01392e-05	-1.01392e-05
-3.35667e-05	-9.81543e-06	-9.81543e-06
-4.32925e-05	-9.51447e-06	-9.51447e-06
-5.27603e-05	-9.24092e-06	-9.24092e-06
-6.20008e-05	-8.99935e-06	-8.99935e-06
-7.10451e-05	-8.7943e-06	-8.7943e-06
-7.9924e-05	-8.62838e-06	-8.62838e-06
-8.86639e-05	-8.49639e-06	-8.49639e-06
-9.72741e-05	-8.39117e-06	-8.39117e-06
-0.000105759	-8.30557e-06	-8.30557e-06
-0.000114124	-8.23244e-06	-8.23244e-06
-0.000122373	-8.16461e-06	-8.16461e-06
-0.000130511	-8.09494e-06	-8.09494e-06
-0.000138543	-8.01628e-06	-8.01628e-06
-0.000146474	-7.92146e-06	-7.92146e-06
-0.000154308	-7.80333e-06	-7.80333e-06
-0.00016205	-7.65474e-06	-7.65474e-06
-0.000169694	-7.46943e-06	-7.46943e-06
-0.000177196	-7.24475e-06	-7.24475e-06
-0.000184499	-6.97892e-06	-6.97892e-06
-0.000191547	-6.6702e-06	-6.6702e-06
-0.000198285	-6.31683e-06	-6.31683e-06
-0.000204658	-5.91703e-06	-5.91703e-06
-0.000210608	-5.46906e-06	-5.46906e-06
-0.000216081	-4.97115e-06	-4.97115e-06
-0.000221021	-4.42154e-06	-4.42154e-06
-0.000225373	-3.81847e-06	-3.81847e-06
-0.000229079	-3.16258e-06	-3.16258e-06
-0.000232095	-2.46408e-06	-2.46408e-06
-0.000234419	-1.73559e-06	-1.73559e-06
-0.000236058	-9.89699e-07	-9.89699e-07
-0.000237019	-2.39034e-07	-2.39034e-07
-0.00023731	5.03799e-07	5.03799e-07
-0.000236938	1.22619e-06	1.22619e-06
-0.000235911	1.91553e-06	1.91553e-06
-0.000234237	2.5592e-06	2.5592e-06
-0.000231924	3.14461e-06	3.14461e-06
-0.000228978	3.65913e-06	3.65913e-06
-0.000225421	4.09286e-06	4.09286e-06
-0.00022133	4.4467e-06	4.4467e-06
-0.000216795	4.72426e-06	4.72426e-06
-0.000211907	4.92913e-06	4.92913e-06
-0.000206755	5.06492e-06	5.06492e-06
-0.00020143	5.13525e-06	5.13525e-06
-0.000196023	5.1437e-06	5.1437e-06
-0.000190623	5.09388e-06	5.09388e-06
-0.000185322	4.9894e-06	4.9894e-06
-0.000180208	4.83386e-06	4.83386e-06
-0.000175374	4.63195e-06	4.63195e-06
-0.000170888	4.39276e-06	4.39276e-06
-0.000166741	4.12643e-06	4.12643e-06
-0.000162904	3.84313e-06	3.84313e-06
-0.000159345	3.55302e-06	3.55302e-06
-0.000156036	3.26627e-06	3.26627e-06
-0.000152947	2.99304e-06	2.99304e-06
-0.000150047	2.74348e-06	2.74348e-06
-0.000147307	2.52777e-06	2.52777e-06
-0.000144696	2.35606e-06	2.35606e-06
-0.000142185	2.23851e-06	2.23851e-06
-0.000139746	2.18213e-06	2.18213e-06
-0.000137354	2.18123e-06	2.18123e-06
-0.000134988	2.22697e-06	2.22697e-06
-0.000132626	2.3105e-06	2.3105e-06
-0.000130246	2.42298e-06	2.42298e-06
-0.000127825	2.55557e-06	2.55556e-06
-0.000125341	2.69941e-06	2.69941e-06
-0.000122773	2.84567e-06	2.84567e-06
-0.000120099	2.9855e-06	2.9855e-06
-0.000117296	3.11006e-06	3.11006e-06
-0.000114342	3.21232e-06	3.21232e-06
-0.000111224	3.29252e-06	3.29252e-06
-0.00010796	3.35272e-06	3.35272e-06
-0.000104577	3.39498e-06	3.39498e-06
-0.000101102	3.42137e-06	3.42137e-06
-9.75625e-05	3.43394e-06	3.43394e-06
-9.39851e-05	3.43476e-06	3.43476e-06
-9.0397e-05	3.42588e-06	3.42588e-06
-8.6825e-05	3.40936e-06	3.40936e-06
-8.32962e-05	3.38727e-06	3.38727e-06
-7.98376e-05	3.36166e-06	3.36166e-06
-7.64693e-05	3.33435e-06	3.33435e-06
-7.31848e-05	3.30612e-06	3.30612e-06
-6.99707e-05	3.27753e-06	3.27753e-06
-6.68135e-05	3.24911e-06	3.24911e-06
-6.36999e-05	3.22141e-06	3.22141e-06
-6.06165e-05	3.19496e-06	3.19496e-06
-5.75498e-05	3.17033e-06	3.17033e-06
-5.44865e-05	3.14804e-06	3.14804e-06
-5.14132e-05	3.12863e-06	3.12863e-06
-4.83165e-05	3.11266e-06	3.11266e-06
-4.5183e-05	3.09993e-06	3.09993e-06
-4.20059e-05	3.08729e-06	3.08729e-06
-3.88043e-05	3.07088e-06	3.07088e-06
-3.5604e-05	3.0468e-06	3.0468e-06
-3.24309e-05	3.01119e-06	3.01119e-06
-2.93107e-05	2.96016e-06	2.96016e-06
-2.62692e-05	2.88985e-06	2.88985e-06
-2.33322e-05	2.79636e-06	2.79636e-06
-2.05254e-05	2.67582e-06	2.67582e-06
-1.78747e-05	2.52436e-06	2.52436e-06
-1.54057e-05	2.3381e-06	2.3381e-06
-1.31443e-05	2.11455e-06	2.11455e-06
-1.11149e-05	1.85686e-06	1.85686e-06
-9.33662e-06	1.56954e-06	1.56954e-06
-7.82706e-06	1.25713e-06	1.25713e-06
-6.60395e-06	9.2416e-07	9.2416e-07
-5.685e-06	5.75156e-07	5.75156e-07
-5.0879e-06	2.1465e-07	2.1465e-07
-4.83035e-06	-1.5283e-07	-1.5283e-07
-4.93006e-06	-5.22753e-07	-5.22753e-07
-5.40473e-06	-8.90589e-07	-8.90589e-07
-6.27204e-06	-1.25181e-06	-1.25181e-06
-7.54078e-06	-1.60183e-06	-1.60183e-06
-9.18396e-06	-1.93584e-06	-1.93584e-06
-1.11657e-05	-2.24897e-06	-2.24897e-06
-1.345e-05	-2.53636e-06	-2.53636e-06
-1.60011e-05	-2.79315e-06	-2.79315e-06
-1.87829e-05	-3.01448e-06	-3.01448e-06
-2.17597e-05	-3.19546e-06	-3.19546e-06
-2.48955e-05	-3.33126e-06	-3.33126e-06
-2.81543e-05	-3.41698e-06	-3.41698e-06
-3.15003e-05	-3.44779e-06	-3.44779e-06
-3.48976e-05	-3.42003e-06	-3.42003e-06
-3.83061e-05	-3.33504e-06	-3.33504e-06
-4.16697e-05	-3.19534e-06	-3.19534e-06
-4.49279e-05	-3.00349e-06	-3.00349e-06
-4.80204e-05	-2.76204e-06	-2.76204e-06
-5.08867e-05	-2.47353e-06	-2.47353e-06
-5.34667e-05	-2.1405e-06	-2.1405e-06
-5.56999e-05	-1.76551e-06	-1.76551e-06
-5.75259e-05	-1.35111e-06	-1.35111e-06
-5.88844e-05	-8.99822e-07	-8.99822e-07
-5.97151e-05	-4.14213e-07	-4.14213e-07
-5.9973e-05	1.0147e-07	1.0147e-07
-5.9675e-05	6.36156e-07	6.36156e-07
-5.88534e-05	1.17707e-06	1.17707e-06
-5.75406e-05	1.71142e-06	1.71142e-06
-5.57689e-05	2.22645e-06	2.22645e-06
-5.35706e-05	2.70936e-06	2.70936e-06
-5.0978e-05	3.14739e-06	3.14739e-06
-4.80235e-05	3.52775e-06	3.52775e-06
-4.47393e-05	3.83767e-06	3.83767e-06
-4.11578e-05	4.06437e-06	4.06437e-06
-3.73114e-05	4.19832e-06	4.19832e-06
-3.32412e-05	4.24295e-06	4.24295e-06
-2.90243e-05	4.20497e-06	4.20497e-06
-2.47466e-05	4.09105e-06	4.09105e-06
-2.0494e-05	3.9079e-06	3.9079e-06
-1.63524e-05	3.6622e-06	3.6622e-06
-1.24078e-05	3.36064e-06	3.36064e-06
-8.74604e-06	3.00991e-06	3.00991e-06
-5.45309e-06	2.6167e-06	2.6167e-06
-2.61485e-06	2.18771e-06	2.18771e-06
-3.17252e-07	1.72961e-06	1.72961e-06
1.37288e-06	1.24901e-06	1.24901e-06
2.46504e-06	7.52136e-07	7.52136e-07
2.98784e-06	2.45114e-07	2.45114e-07
2.96986e-06	-2.65922e-07	-2.65922e-07
2.43971e-06	-7.74843e-07	-7.74843e-07
1.42597e-06	-1.27552e-06	-1.27552e-06
-4.2763e-08	-1.76181e-06	-1.76181e-06
-1.93789e-06	-2.22759e-06	-2.22759e-06
-4.23081e-06	-2.66674e-06	-2.66674e-06
-6.89294e-06	-3.07311e-06	-3.07311e-06
-9.89568e-06	-3.44182e-06	-3.44182e-06
-1.32122e-05	-3.773e-06	-3.773e-06
-1.68229e-05	-4.06802e-06	-4.06802e-06
-2.07098e-05	-4.32823e-06	-4.32823e-06
-2.4855e-05	-4.55501e-06	-4.55501e-06
-2.92408e-05	-4.74973e-06	-4.74973e-06
-3.3849e-05	-4.91375e-06	-4.91375e-06
-3.8662e-05	-5.04844e-06	-5.04844e-06
-4.36617e-05	-5.15518e-06	-5.15518e-06
-4.88304e-05	-5.23532e-06	-5.23532e-06
-5.415e-05	-5.29024e-06	-5.29024e-06
-5.95948e-05	-5.31993e-06	-5.31993e-06
-6.51069e-05	-5.31887e-06	-5.31887e-06
-7.06205e-05	-5.28018e-06	-5.28018e-06
-7.60698e-05	-5.19698e-06	-5.19698e-06
-8.1389e-05	-5.06236e-06	-5.06236e-06
-8.65122e-05	-4.86945e-06	-4.86945e-06
-9.13736e-05	-4.61135e-06	-4.61135e-06
-9.59075e-05	-4.28119e-06	-4.28119e-06
-0.000100048	-3.87206e-06	-3.87206e-06
-0.000103729	-3.37708e-06	-3.37708e-06
-0.000106886	-2.7932e-06	-2.7932e-06
-0.000109458	-2.13268e-06	-2.13268e-06
-0.000111418	-1.41162e-06	-1.41162e-06
-0.000112742	-6.4611e-07	-6.4611e-07
-0.000113407	1.4775e-07	1.4775e-07
-0.000113391	9.53864e-07	9.53864e-07
-0.000112673	1.75613e-06	1.75613e-06
-0.000111228	2.53847e-06	2.53847e-06
-0.000109035	3.28476e-06	3.28476e-06
-0.000106071	3.97893e-06	3.97893e-06
-0.000102314	4.60486e-06	4.60486e-06
-9.7766e-05	5.14896e-06	5.14896e-06
-9.25247e-05	5.60755e-06	5.60754e-06
-8.67137e-05	5.97943e-06	5.97943e-06
-8.0456e-05	6.26344e-06	6.26344e-06
-7.38746e-05	6.45837e-06	6.45837e-06
-6.70924e-05	6.56305e-06	6.56305e-06
-6.02326e-05	6.57629e-06	6.57629e-06
-5.34181e-05	6.4969e-06	6.4969e-06
-4.6772e-05	6.3237e-06	6.3237e-06
-4.04172e-05	6.05549e-06	6.05549e-06
-3.44768e-05	5.69431e-06	5.69431e-06
-2.90504e-05	5.25501e-06	5.25501e-06
-2.41438e-05	4.75566e-06	4.75566e-06
-1.97394e-05	4.21433e-06	4.21433e-06
-1.58197e-05	3.64908e-06	3.64908e-06
-1.2367e-05	3.07798e-06	3.07798e-06
-9.36374e-06	2.51909e-06	2.51909e-06
-6.7924e-06	1.9905e-06	1.9905e-06
-4.63535e-06	1.51025e-06	1.51025e-06
-2.87501e-06	1.09643e-06	1.09643e-06
-1.49379e-06	7.67094e-07	7.67094e-07
-4.65975e-07	5.35381e-07	5.35381e-07
2.66612e-07	3.94695e-07	3.94695e-07
7.70283e-07	3.33508e-07	3.33508e-07
1.11135e-06	3.40293e-07	3.40293e-07
1.35611e-06	4.03521e-07	4.03521e-07
1.57088e-06	5.11665e-07	5.11665e-07
1.82198e-06	6.53197e-07	6.53197e-07
2.17569e-06	8.16589e-07	8.16589e-07
2.69834e-06	9.90313e-07	9.90313e-07
3.45623e-06	1.16284e-06	1.16284e-06
4.51568e-06	1.3232e-06	1.3232e-06
5.91676e-06	1.4626e-06	1.4626e-06
7.59467e-06	1.57283e-06	1.57283e-06
9.45838e-06	1.64567e-06	1.64567e-06
1.14169e-05	1.67288e-06	1.67288e-06
1.33791e-05	1.64624e-06	1.64624e-06
1.5254e-05	1.55754e-06	1.55754e-06
1.69506e-05	1.39853e-06	1.39853e-06
1.83779e-05	1.161e-06	1.161e-06
1.94448e-05	8.36723e-07	8.36723e-07
2.00602e-05	4.17474e-07	4.17474e-07
2.01482e-05	-9.99017e-08	-9.99017e-08
1.96918e-05	-6.98278e-07	-6.98278e-07
1.86893e-05	-1.35546e-06	-1.35546e-06
1.7139e-05	-2.04924e-06	-2.04924e-06
1.50388e-05	-2.75744e-06	-2.75744e-06
1.23871e-05	-3.45785e-06	-3.45785e-06
9.18201e-06	-4.12828e-06	-4.12828e-06
5.42166e-06	-4.74653e-06	-4.74653e-06
1.10424e-06	-5.2904e-06	-5.2904e-06
-3.77207e-06	-5.7377e-06	-5.7377e-06
-9.20911e-06	-6.07041e-06	-6.07041e-06
-1.51828e-05	-6.28729e-06	-6.28729e-06
-2.15657e-05	-6.39127e-06	-6.39127e-06
-2.82045e-05	-6.38526e-06	-6.38526e-06
-3.49458e-05	-6.27222e-06	-6.27222e-06
-4.16362e-05	-6.05507e-06	-6.05507e-06
-4.81223e-05	-5.73674e-06	-5.73674e-06
-5.42509e-05	-5.32017e-06	-5.32017e-06
-5.98686e-05	-4.80828e-06	-4.80828e-06
-6.4822e-05	-4.20401e-06	-4.20401e-06
-6.89577e-05	-3.51029e-06	-3.51029e-06
-7.21566e-05	-2.73367e-06	-2.73367e-06
-7.44363e-05	-1.8952e-06	-1.8952e-06
-7.58482e-05	-1.01954e-06	-1.01954e-06
-7.64442e-05	-1.31364e-07	-1.31364e-07
-7.62758e-05	7.44677e-07	7.44677e-07
-7.53948e-05	1.58391e-06	1.58391e-06
-7.38527e-05	2.36168e-06	2.36168e-06
-7.17013e-05	3.05331e-06	3.05331e-06
-6.89923e-05	3.63415e-06	3.63415e-06
-6.57772e-05	4.07952e-06	4.07952e-06
-6.21078e-05	4.37132e-06	4.37132e-06
-5.80467e-05	4.5176e-06	4.5176e-06
-5.37002e-05	4.53301e-06	4.53301e-06
-4.91858e-05	4.43216e-06	4.43216e-06
-4.46206e-05	4.22967e-06	4.22967e-06
-4.01222e-05	3.94016e-06	3.94016e-06
-3.58077e-05	3.57826e-06	3.57826e-06
-3.17946e-05	3.1586e-06	3.1586e-06
-2.82001e-05	2.69578e-06	2.69578e-06
-2.51417e-05	2.20444e-06	2.20444e-06
-2.27366e-05	1.69919e-06	1.69919e-06
-2.10691e-05	1.19384e-06	1.19384e-06
-2.00906e-05	6.98834e-07	6.98834e-07
-1.97195e-05	2.23818e-07	2.23818e-07
-1.98742e-05	-2.21575e-07	-2.21575e-07
-2.04731e-05	-6.27712e-07	-6.27712e-07
-2.14345e-05	-9.84959e-07	-9.84959e-07
-2.26768e-05	-1.28368e-06	-1.28368e-06
-2.41184e-05	-1.51425e-06	-1.51425e-06
-2.56777e-05	-1.66702e-06	-1.66702e-06
-2.72729e-05	-1.73236e-06	-1.73236e-06
-2.88225e-05	-1.70446e-06	-1.70446e-06
-3.02557e-05	-1.59277e-06	-1.59277e-06
-3.15445e-05	-1.41058e-06	-1.41058e-06
-3.26721e-05	-1.17115e-06	-1.17115e-06
-3.36213e-05	-8.87774e-07	-8.87774e-07
-3.43752e-05	-5.73713e-07	-5.73713e-07
-3.49167e-05	-2.42251e-07	-2.42251e-07
-3.52287e-05	9.33377e-08	9.33377e-08
-3.52944e-05	4.19776e-07	4.19776e-07
-3.50966e-05	7.23787e-07	7.23787e-07
-3.46182e-05	9.92095e-07	9.92095e-07
-3.38424e-05	1.21426e-06	1.21426e-06
-3.27632e-05	1.39119e-06	1.39119e-06
-3.14191e-05	1.52662e-06	1.52662e-06
-2.98597e-05	1.6243e-06	1.6243e-06
-2.81349e-05	1.68797e-06	1.68797e-06
-2.62941e-05	1.72137e-06	1.72137e-06
-2.4387e-05	1.72825e-06	1.72825e-06
-2.24634e-05	1.71235e-06	1.71235e-06
-2.05729e-05	1.67741e-06	1.67741e-06
-1.87651e-05	1.62717e-06	1.62717e-06
-1.70897e-05	1.56573e-06	1.56573e-06
-1.55819e-05	1.49862e-06	1.49862e-06
-1.42184e-05	1.43173e-06	1.43173e-06
-1.29617e-05	1.37095e-06	1.37095e-06
-1.17741e-05	1.32214e-06	1.32214e-06
-1.06181e-05	1.29121e-06	1.29121e-06
-9.45579e-06	1.28403e-06	1.28403e-06
-8.24972e-06	1.3065e-06	1.3065e-06
-6.96219e-06	1.36449e-06	1.36449e-06
-5.55556e-06	1.46389e-06	1.46389e-06
-3.99218e-06	1.61059e-06	1.61059e-06
-2.2344e-06	1.80757e-06	1.80757e-06
-2.51432e-07	2.04622e-06	2.04622e-06
1.96012e-06	2.31504e-06	2.31504e-06
4.39681e-06	2.6025e-06	2.6025e-06
7.05518e-06	2.89711e-06	2.89711e-06
9.93177e-06	3.18735e-06	3.18735e-06
1.30231e-05	3.46171e-06	3.46171e-06
1.63258e-05	3.70869e-06	3.70869e-06
1.98363e-05	3.91676e-06	3.91676e-06
2.35513e-05	4.07443e-06	4.07443e-06
2.74672e-05	4.17221e-06	4.17221e-06
3.15684e-05	4.20873e-06	4.20873e-06
3.57902e-05	4.18464e-06	4.18464e-06
4.00558e-05	4.1006e-06	4.1006e-06
4.42884e-05	3.95726e-06	3.95726e-06
4.84111e-05	3.75528e-06	3.75528e-06
5.23471e-05	3.49532e-06	3.49532e-06
5.60195e-05	3.17802e-06	3.17802e-06
5.93515e-05	2.80405e-06	2.80405e-06
6.22662e-05	2.37406e-06	2.37406e-06
6.46868e-05	1.8887e-06	1.8887e-06
6.65364e-05	1.35039e-06	1.35039e-06
6.77533e-05	7.68562e-07	7.68562e-07
6.83358e-05	1.54424e-07	1.54424e-07
6.82974e-05	-4.8083e-07	-4.8083e-07
6.76515e-05	-1.126e-06	-1.126e-06
6.64116e-05	-1.7699e-06	-1.7699e-06
6.45911e-05	-2.40131e-06	-2.40131e-06
6.22035e-05	-3.00905e-06	-3.00905e-06
5.92623e-05	-3.58192e-06	-3.58192e-06
5.57808e-05	-4.10871e-06	-4.10871e-06
5.17725e-05	-4.57999e-06	-4.57999e-06
4.72598e-05	-4.99336e-06	-4.99336e-06
4.23007e-05	-5.34816e-06	-5.34816e-06
3.69623e-05	-5.64374e-06	-5.64374e-06
3.13114e-05	-5.87947e-06	-5.87947e-06
2.54152e-05	-6.05469e-06	-6.05469e-06
1.93405e-05	-6.16875e-06	-6.16875e-06
1.31543e-05	-6.221e-06	-6.221e-06
6.92368e-06	-6.21081e-06	-6.21081e-06
7.15529e-07	-6.13751e-06	-6.13751e-06
-5.40315e-06	-6.00047e-06	-6.00047e-06
-1.13654e-05	-5.80027e-06	-5.80027e-06
-1.711e-05	-5.54249e-06	-5.54249e-06
-2.25995e-05	-5.23394e-06	-5.23394e-06
-2.78019e-05	-4.88142e-06	-4.88142e-06
-3.26854e-05	-4.49176e-06	-4.49176e-06
-3.72184e-05	-4.07176e-06	-4.07176e-06
-4.13689e-05	-3.62823e-06	-3.62823e-06
-4.51052e-05	-3.16798e-06	-3.16798e-06
-4.83955e-05	-2.69783e-06	-2.69783e-06
-5.1208e-05	-2.22459e-06	-2.22459e-06
-5.35109e-05	-1.75507e-06	-1.75507e-06
-5.52824e-05	-1.29521e-06	-1.29521e-06
-5.65407e-05	-8.47526e-07	-8.47526e-07
-5.7314e-05	-4.13646e-07	-4.13646e-07
-5.76306e-05	4.79112e-09	4.79112e-09
-5.75187e-05	4.06146e-07	4.06146e-07
-5.70065e-05	7.88783e-07	7.88783e-07
-5.61223e-05	1.15106e-06	1.15106e-06
-5.48942e-05	1.49135e-06	1.49135e-06
-5.33505e-05	1.808e-06	1.808e-06
-5.15195e-05	2.09938e-06	2.09938e-06
-4.94293e-05	2.36439e-06	2.36439e-06
-4.71057e-05	2.6041e-06	2.6041e-06
-4.45646e-05	2.8201e-06	2.8201e-06
-4.18194e-05	3.01399e-06	3.01399e-06
-3.88837e-05	3.18736e-06	3.18736e-06
-3.57708e-05	3.34183e-06	3.34183e-06
-3.24943e-05	3.47899e-06	3.47899e-06
-2.90674e-05	3.60044e-06	3.60044e-06
-2.55038e-05	3.70777e-06	3.70777e-06
-2.18169e-05	3.80259e-06	3.80259e-06
-1.802e-05	3.8865e-06	3.8865e-06
-1.41257e-05	3.96102e-06	3.96102e-06
-1.01431e-05	4.02735e-06	4.02735e-06
-6.08021e-06	4.08659e-06	4.08659e-06
-1.94508e-06	4.13989e-06	4.13989e-06
2.2542e-06	4.18834e-06	4.18834e-06
6.50953e-06	4.23308e-06	4.23308e-06
1.08128e-05	4.27522e-06	4.27522e-06
1.5156e-05	4.31588e-06	4.31588e-06
1.95311e-05	4.35617e-06	4.35617e-06
2.39298e-05	4.39723e-06	4.39723e-06
2.83442e-05	4.43979e-06	4.43979e-06
3.27685e-05	4.48312e-06	4.48312e-06
3.72058e-05	4.52611e-06	4.52611e-06
4.16618e-05	4.56764e-06	4.56764e-06
4.61419e-05	4.60663e-06	4.60663e-06
5.06517e-05	4.64195e-06	4.64195e-06
5.51967e-05	4.67249e-06	4.67249e-06
5.97823e-05	4.69715e-06	4.69715e-06
6.44143e-05	4.71482e-06	4.71482e-06
6.9098e-05	4.72439e-06	4.72439e-06
7.3839e-05	4.72476e-06	4.72476e-06
7.86357e-05	4.71434e-06	4.71434e-06
8.34579e-05	4.68969e-06	4.68969e-06
8.82685e-05	4.64688e-06	4.64688e-06
9.30302e-05	4.58199e-06	4.58199e-06
9.77057e-05	4.49111e-06	4.49111e-06
0.000102258	4.37031e-06	4.37031e-06
0.000106649	4.21568e-06	4.21568e-06
0.000110843	4.02329e-06	4.02329e-06
0.000114801	3.78923e-06	3.78923e-06
0.000118488	3.50957e-06	3.50957e-06
0.000121864	3.18261e-06	3.18261e-06
0.000124899	2.81555e-06	2.81555e-06
0.000127584	2.41779e-06	2.41779e-06
0.000129915	1.99874e-06	1.99874e-06
0.000131888	1.5678e-06	1.5678e-06
0.0001335	1.13438e-06	1.13438e-06
0.000134747	7.07897e-07	7.07897e-07
0.000135625	2.97751e-07	2.97751e-07
0.000136131	-8.66497e-08	-8.66497e-08
0.000136261	-4.35896e-07	-4.35896e-07
0.000136012	-7.40582e-07	-7.40582e-07
0.000135389	-9.93777e-07	-9.93777e-07
0.000134431	-1.19847e-06	-1.19847e-06
0.000133187	-1.36013e-06	-1.36013e-06
0.000131705	-1.48422e-06	-1.48422e-06
0.000130033	-1.5762e-06	-1.5762e-06
0.000128221	-1.64156e-06	-1.64156e-06
0.000126316	-1.68574e-06	-1.68574e-06
0.000124368	-1.71423e-06	-1.71423e-06
0.000122423	-1.73248e-06	-1.73248e-06
0.000120531	-1.74597e-06	-1.74597e-06
0.000118741	-1.76011e-06	-1.76011e-06
0.000117082	-1.78018e-06	-1.78018e-06
0.000115514	-1.81138e-06	-1.81138e-06
0.00011398	-1.85893e-06	-1.85893e-06
0.00011242	-1.92805e-06	-1.92805e-06
0.000110777	-2.02397e-06	-2.02397e-06
0.000108991	-2.15189e-06	-2.15189e-06
0.000107006	-2.31704e-06	-2.31704e-06
0.000104763	-2.52463e-06	-2.52463e-06
0.000102203	-2.77988e-06	-2.77988e-06
9.92678e-05	-3.08802e-06	-3.08802e-06
9.59135e-05	-3.45058e-06	-3.45058e-06
9.21511e-05	-3.85449e-06	-3.85449e-06
8.80056e-05	-4.28299e-06	-4.28299e-06
8.35021e-05	-4.71932e-06	-4.71932e-06
7.86654e-05	-5.14673e-06	-5.14673e-06
7.35207e-05	-5.54847e-06	-5.54847e-06
6.8093e-05	-5.90777e-06	-5.90777e-06
6.24073e-05	-6.20789e-06	-6.20789e-06
5.64886e-05	-6.43207e-06	-6.43207e-06
5.0362e-05	-6.56355e-06	-6.56355e-06
4.40524e-05	-6.58925e-06	-6.58925e-06
3.75996e-05	-6.51071e-06	-6.51071e-06
3.11021e-05	-6.33314e-06	-6.33314e-06
2.46733e-05	-6.06175e-06	-6.06175e-06
1.84262e-05	-5.70176e-06	-5.70176e-06
1.24743e-05	-5.25838e-06	-5.25838e-06
6.93058e-06	-4.73681e-06	-4.73681e-06
1.90846e-06	-4.14227e-06	-4.14227e-06
-2.47885e-06	-3.47996e-06	-3.47996e-06
-6.11811e-06	-2.75511e-06	-2.75511e-06
-8.89609e-06	-1.97292e-06	-1.97292e-06
-1.0724e-05	-1.14019e-06	-1.14019e-06
-1.16109e-05	-2.70118e-07	-2.70118e-07
-1.15905e-05	6.22518e-07	6.22518e-07
-1.06962e-05	1.52293e-06	1.52293e-06
-8.96177e-06	2.41635e-06	2.41635e-06
-6.42063e-06	3.28798e-06	3.28798e-06
-3.10641e-06	4.12305e-06	4.12305e-06
9.47326e-07	4.90677e-06	4.90677e-06
5.70699e-06	5.62436e-06	5.62436e-06
1.1139e-05	6.26104e-06	6.26104e-06
1.72098e-05	6.8051e-06	6.8051e-06
2.38764e-05	7.25719e-06	7.25719e-06
3.10576e-05	7.621e-06	7.621e-06
3.86633e-05	7.90027e-06	7.90027e-06
4.66027e-05	8.09869e-06	8.09869e-06
5.47857e-05	8.21999e-06	8.21999e-06
6.31216e-05	8.26788e-06	8.26788e-06
7.152e-05	8.24607e-06	8.24607e-06
7.98906e-05	8.15828e-06	8.15828e-06
8.81428e-05	8.00822e-06	8.00822e-06
9.61862e-05	7.7996e-06	7.7996e-06
0.000103943	7.53668e-06	7.53668e-06
0.000111385	7.22586e-06	7.22586e-06
0.000118498	6.87409e-06	6.87409e-06
0.000125265	6.4883e-06	6.4883e-06
0.000131672	6.07545e-06	6.07545e-06
0.000137703	5.64247e-06	5.64247e-06
0.000143344	5.1963e-06	5.1963e-06
0.000148578	4.7439e-06	4.74389e-06
0.000153391	4.29219e-06	4.29219e-06
0.000157767	3.84813e-06	3.84813e-06
0.000161691	3.41764e-06	3.41764e-06
0.000165154	3.00256e-06	3.00256e-06
0.000168173	2.6037e-06	2.6037e-06
0.000170771	2.22188e-06	2.22188e-06
0.000172971	1.85793e-06	1.85793e-06
0.000174797	1.51265e-06	1.51265e-06
0.000176272	1.18686e-06	1.18686e-06
0.000177419	8.8139e-07	8.8139e-07
0.000178261	5.97049e-07	5.97049e-07
0.000178822	3.34656e-07	3.34656e-07
0.000179125	9.50295e-08	9.50295e-08
0.000179193	-1.21008e-07	-1.21008e-07
0.000179049	-3.12611e-07	-3.12611e-07
0.000178723	-4.78932e-07	-4.78932e-07
0.000178241	-6.19121e-07	-6.19121e-07
0.000177634	-7.32329e-07	-7.32329e-07
0.000176928	-8.17706e-07	-8.17706e-07
0.000176153	-8.74402e-07	-8.74402e-07
0.000175337	-9.01569e-07	-9.01569e-07
0.000174508	-8.98358e-07	-8.98358e-07
0.000173695	-8.63918e-07	-8.63918e-07
0.000172927	-7.98968e-07	-7.98968e-07
0.000172225	-7.10495e-07	-7.10495e-07
0.000171589	-6.07053e-07	-6.07053e-07
0.000171011	-4.97199e-07	-4.97199e-07
0.000170484	-3.89485e-07	-3.89485e-07
0.000170001	-2.92468e-07	-2.92468e-07
0.000169555	-2.147e-07	-2.147e-07
0.000169139	-1.64738e-07	-1.64738e-07
0.000168745	-1.51136e-07	-1.51136e-07
0.000168365	-1.82449e-07	-1.82449e-07
0.000167994	-2.67231e-07	-2.67231e-07
0.000167624	-4.12433e-07	-4.12433e-07
0.000167234	-6.1859e-07	-6.1859e-07
0.000166749	-8.84633e-07	-8.84633e-07
0.000166081	-1.2095e-06	-1.2095e-06
0.000165142	-1.5921e-06	-1.5921e-06
0.000163845	-2.0314e-06	-2.0314e-06
0.0001621	-2.5263e-06	-2.5263e-06
0.00015982	-3.07574e-06	-3.07574e-06
0.000156916	-3.67866e-06	-3.67866e-06
0.000153301	-4.33399e-06	-4.33399e-06
0.000148886	-5.03797e-06	-5.03797e-06
0.000143608	-5.77617e-06	-5.77617e-06
0.000137502	-6.53147e-06	-6.53146e-06
0.000130628	-7.28672e-06	-7.28672e-06
0.000123046	-8.02482e-06	-8.02482e-06
0.000114815	-8.72864e-06	-8.72864e-06
0.000105996	-9.38106e-06	-9.38106e-06
9.66474e-05	-9.96496e-06	-9.96496e-06
8.68304e-05	-1.04632e-05	-1.04632e-05
7.66043e-05	-1.08587e-05	-1.08587e-05
6.60291e-05	-1.11342e-05	-1.11342e-05
5.51646e-05	-1.12769e-05	-1.12769e-05
4.40808e-05	-1.12899e-05	-1.12899e-05
3.28884e-05	-1.11805e-05	-1.11805e-05
2.17084e-05	-1.09563e-05	-1.09563e-05
1.06615e-05	-1.06244e-05	-1.06244e-05
-1.31227e-07	-1.01924e-05	-1.01924e-05
-1.0549e-05	-9.66741e-06	-9.66741e-06
-2.0471e-05	-9.05697e-06	-9.05697e-06
-2.97761e-05	-8.36838e-06	-8.36838e-06
-3.83437e-05	-7.609e-06	-7.609e-06
-4.60527e-05	-6.78637e-06	-6.78637e-06
-5.28026e-05	-5.90871e-06	-5.90871e-06
-5.85733e-05	-4.98442e-06	-4.98442e-06
-6.33652e-05	-4.02191e-06	-4.02191e-06
-6.71785e-05	-3.02957e-06	-3.02957e-06
-7.00136e-05	-2.01581e-06	-2.01581e-06
-7.18707e-05	-9.89025e-07	-9.89025e-07
-7.27502e-05	4.23819e-08	4.23819e-08
-7.26522e-05	1.07001e-06	1.07001e-06
-7.15771e-05	2.08546e-06	2.08546e-06
-6.95252e-05	3.08032e-06	3.08032e-06
-6.64968e-05	4.04716e-06	4.04716e-06
-6.24989e-05	4.98232e-06	4.98232e-06
-5.75661e-05	5.8831e-06	5.8831e-06
-5.17396e-05	6.74681e-06	6.74681e-06
-4.50607e-05	7.57076e-06	7.57076e-06
-3.75707e-05	8.35224e-06	8.35224e-06
-2.93108e-05	9.08856e-06	9.08856e-06
-2.03225e-05	9.77702e-06	9.77702e-06
-1.06469e-05	1.04149e-05	1.04149e-05
-3.25338e-07	1.09996e-05	1.09996e-05
1.06009e-05	1.15296e-05	1.15296e-05
2.20907e-05	1.20088e-05	1.20088e-05
3.41039e-05	1.24423e-05	1.24423e-05
4.66004e-05	1.28352e-05	1.28352e-05
5.95403e-05	1.31927e-05	1.31927e-05
7.28835e-05	1.35198e-05	1.35198e-05
8.65899e-05	1.38218e-05	1.38218e-05
0.00010062	1.41036e-05	1.41036e-05
0.000114933	1.43705e-05	1.43705e-05
0.000129489	1.46275e-05	1.46275e-05
0.000144249	1.48798e-05	1.48798e-05
0.000159171	1.51322e-05	1.51322e-05
0.000174231	1.53879e-05	1.53879e-05
0.000189453	1.56501e-05	1.56501e-05
0.000204879	1.59215e-05	1.59215e-05
0.000220548	1.62052e-05	1.62052e-05
0.000236501	1.65043e-05	1.65043e-05
0.000252778	1.68215e-05	1.68215e-05
0.000269418	1.716e-05	1.716e-05

## Sheet: Oki-10UN
y'	y"	kappa	SdFmin
y'	y''	kappa
0.00441344	-4.80538e-05	-4.80523e-05
0.00435997	-6.94471e-05	-6.94451e-05
0.00428604	-8.78209e-05	-8.78185e-05
0.0041955	-0.000103216	-0.000103214
0.00409218	-0.000115674	-0.000115671
0.00397948	-0.000125287	-0.000125284
0.003859	-0.000132351	-0.000132348
0.00373189	-0.000137215	-0.000137213
0.00359929	-0.000140228	-0.000140225
0.00346237	-0.000141738	-0.000141735
0.00332226	-0.000142093	-0.00014209
0.00318012	-0.000141641	-0.000141639
0.0030371	-0.000140731	-0.000140729
0.00289425	-0.000139642	-0.000139641
0.00275217	-0.000138379	-0.000138378
0.00261137	-0.000136877	-0.000136875
0.00247238	-0.000135069	-0.000135068
0.00233568	-0.000132892	-0.000132891
0.0022018	-0.000130281	-0.00013028
0.00207124	-0.00012717	-0.000127169
0.00194451	-0.000123494	-0.000123494
0.00182211	-0.00011922	-0.000119219
0.00170448	-0.00011443	-0.00011443
0.00159175	-0.000109241	-0.00010924
0.00148396	-0.000103766	-0.000103766
0.00138118	-9.812e-05	-9.81197e-05
0.00128344	-9.24179e-05	-9.24177e-05
0.00119079	-8.67742e-05	-8.6774e-05
0.0011033	-8.13034e-05	-8.13032e-05
0.00102101	-7.61202e-05	-7.61201e-05
0.000943917	-7.13123e-05	-7.13122e-05
0.000871814	-6.68599e-05	-6.68598e-05
0.000804444	-6.27162e-05	-6.27161e-05
0.000741547	-5.88345e-05	-5.88344e-05
0.000682864	-5.5168e-05	-5.5168e-05
0.000628137	-5.167e-05	-5.167e-05
0.000577107	-4.82938e-05	-4.82938e-05
0.000529513	-4.49926e-05	-4.49926e-05
0.000485098	-4.17293e-05	-4.17293e-05
0.000443646	-3.85053e-05	-3.85053e-05
0.000405119	-3.53317e-05	-3.53317e-05
0.00036952	-3.22195e-05	-3.22195e-05
0.000336856	-2.91797e-05	-2.91797e-05
0.00030713	-2.62234e-05	-2.62234e-05
0.000280347	-2.33615e-05	-2.33615e-05
0.000256513	-2.06052e-05	-2.06052e-05
0.000235632	-1.79655e-05	-1.79655e-05
0.000217672	-1.54525e-05	-1.54525e-05
0.000202458	-1.30721e-05	-1.30721e-05
0.000189778	-1.08295e-05	-1.08295e-05
0.00017942	-8.72968e-06	-8.72968e-06
0.000171173	-6.77785e-06	-6.77785e-06
0.000164823	-4.97903e-06	-4.97903e-06
0.000160159	-3.3383e-06	-3.3383e-06
0.000156969	-1.86073e-06	-1.86073e-06
0.00015506	-5.49194e-07	-5.49194e-07
0.000154309	6.02291e-07	6.02291e-07
0.000154616	1.60192e-06	1.60192e-06
0.000155877	2.4579e-06	2.4579e-06
0.000157988	3.17841e-06	3.17841e-06
0.000160848	3.77166e-06	3.77166e-06
0.000164354	4.24584e-06	4.24584e-06
0.000168403	4.60915e-06	4.60915e-06
0.000172892	4.86978e-06	4.86978e-06
0.000177728	5.03854e-06	5.03854e-06
0.000182847	5.13664e-06	5.13664e-06
0.000188197	5.18791e-06	5.18791e-06
0.000193724	5.21617e-06	5.21617e-06
0.000199376	5.24526e-06	5.24526e-06
0.000205099	5.29899e-06	5.29899e-06
0.00021084	5.40119e-06	5.40119e-06
0.000216544	5.57569e-06	5.57569e-06
0.000222191	5.84116e-06	5.84116e-06
0.000227881	6.1956e-06	6.1956e-06
0.000233748	6.6319e-06	6.6319e-06
0.000239924	7.14291e-06	7.14291e-06
0.000246541	7.7215e-06	7.7215e-06
0.000253733	8.36052e-06	8.36052e-06
0.000261633	9.05285e-06	9.05285e-06
0.000270373	9.79134e-06	9.79134e-06
0.000280085	1.05671e-05	1.05671e-05
0.000290863	1.13641e-05	1.13641e-05
0.000302644	1.21646e-05	1.21646e-05
0.000315323	1.29509e-05	1.29509e-05
0.000328797	1.37052e-05	1.37052e-05
0.000342964	1.44097e-05	1.44097e-05
0.000357718	1.50466e-05	1.50466e-05
0.000372957	1.55983e-05	1.55983e-05
0.000388577	1.60469e-05	1.60469e-05
0.000404482	1.63786e-05	1.63786e-05
0.000420598	1.65957e-05	1.65957e-05
0.000436861	1.67042e-05	1.67042e-05
0.000453205	1.67102e-05	1.67102e-05
0.000469563	1.66199e-05	1.66199e-05
0.000485871	1.64394e-05	1.64394e-05
0.000502062	1.61748e-05	1.61748e-05
0.00051807	1.58322e-05	1.58322e-05
0.000533831	1.542e-05	1.542e-05
0.000549283	1.49554e-05	1.49554e-05
0.000564391	1.44578e-05	1.44577e-05
0.000579125	1.39466e-05	1.39465e-05
0.000593454	1.34412e-05	1.34412e-05
0.000607347	1.29612e-05	1.29612e-05
0.000620775	1.25259e-05	1.25259e-05
0.000633707	1.21547e-05	1.21547e-05
0.000646112	1.18671e-05	1.18671e-05
0.000657989	1.16777e-05	1.16777e-05
0.000669453	1.1582e-05	1.1582e-05
0.000680644	1.15708e-05	1.15708e-05
0.000691707	1.16347e-05	1.16347e-05
0.000702783	1.17645e-05	1.17645e-05
0.000714014	1.19508e-05	1.19508e-05
0.000725544	1.21844e-05	1.21844e-05
0.000737515	1.24561e-05	1.24561e-05
0.000750034	1.27564e-05	1.27564e-05
0.000763073	1.30758e-05	1.30758e-05
0.000776567	1.34046e-05	1.34045e-05
0.000790453	1.3733e-05	1.3733e-05
0.000804667	1.40515e-05	1.40515e-05
0.000819144	1.43504e-05	1.43504e-05
0.000833822	1.46201e-05	1.462e-05
0.000848635	1.48507e-05	1.48507e-05
0.000863521	1.50342e-05	1.50341e-05
0.000878424	1.51679e-05	1.51679e-05
0.000893324	1.52511e-05	1.52511e-05
0.000908212	1.52825e-05	1.52825e-05
0.000923078	1.52612e-05	1.52612e-05
0.00093791	1.51862e-05	1.51861e-05
0.000952699	1.50563e-05	1.50563e-05
0.000967434	1.48707e-05	1.48707e-05
0.000982105	1.46283e-05	1.46283e-05
0.000996693	1.43303e-05	1.43302e-05
0.00101115	1.39867e-05	1.39867e-05
0.00102541	1.36099e-05	1.36099e-05
0.00103943	1.32123e-05	1.32123e-05
0.00105313	1.28061e-05	1.28061e-05
0.00106648	1.24036e-05	1.24036e-05
0.00107939	1.20172e-05	1.20172e-05
0.00109183	1.16592e-05	1.16592e-05
0.00110372	1.13372e-05	1.13372e-05
0.00111504	1.10401e-05	1.10401e-05
0.0011258	1.07521e-05	1.0752e-05
0.00113608	1.04573e-05	1.04573e-05
0.0011459	1.01399e-05	1.01399e-05
0.00115534	9.78426e-06	9.78424e-06
0.00116443	9.37438e-06	9.37436e-06
0.00117324	8.89451e-06	8.8945e-06
0.00118181	8.32883e-06	8.32882e-06
0.00119016	7.66595e-06	7.66594e-06
0.00119816	6.91213e-06	6.91212e-06
0.00120564	6.07807e-06	6.07805e-06
0.00121244	5.17444e-06	5.17443e-06
0.0012184	4.21193e-06	4.21192e-06
0.00122335	3.20123e-06	3.20123e-06
0.00122712	2.15303e-06	2.15303e-06
0.00122956	1.07802e-06	1.07802e-06
0.00123053	-1.22219e-08	-1.22218e-08
0.00123012	-1.10245e-06	-1.10245e-06
0.00122845	-2.17653e-06	-2.17652e-06
0.00122563	-3.21832e-06	-3.21831e-06
0.00122178	-4.21167e-06	-4.21166e-06
0.00121703	-5.14046e-06	-5.14045e-06
0.00121148	-5.98853e-06	-5.98851e-06
0.00120527	-6.73974e-06	-6.73973e-06
0.00119851	-7.37797e-06	-7.37795e-06
0.00119132	-7.89022e-06	-7.8902e-06
0.00118376	-8.27619e-06	-8.27618e-06
0.00117592	-8.53875e-06	-8.53873e-06
0.00116787	-8.68073e-06	-8.68072e-06
0.00115966	-8.70501e-06	-8.705e-06
0.00115138	-8.61444e-06	-8.61443e-06
0.0011431	-8.41188e-06	-8.41186e-06
0.00113489	-8.10017e-06	-8.10016e-06
0.00112682	-7.68418e-06	-7.68416e-06
0.00111899	-7.17672e-06	-7.17671e-06
0.00111151	-6.59261e-06	-6.5926e-06
0.00110448	-5.94666e-06	-5.94665e-06
0.001098	-5.25369e-06	-5.25368e-06
0.00109219	-4.5285e-06	-4.5285e-06
0.00108713	-3.78593e-06	-3.78592e-06
0.00108294	-3.04077e-06	-3.04076e-06
0.00107973	-2.30605e-06	-2.30605e-06
0.00107755	-1.58768e-06	-1.58767e-06
0.00107634	-8.8973e-07	-8.89729e-07
0.00107599	-2.16321e-07	-2.1632e-07
0.00107639	4.28453e-07	4.28453e-07
0.00107744	1.04049e-06	1.04049e-06
0.00107901	1.61569e-06	1.61569e-06
0.00108101	2.14996e-06	2.14995e-06
0.00108332	2.63919e-06	2.63918e-06
0.00108587	3.08077e-06	3.08076e-06
0.00108864	3.47806e-06	3.47806e-06
0.00109167	3.83592e-06	3.83592e-06
0.00109498	4.1592e-06	4.15919e-06
0.0010986	4.45275e-06	4.45274e-06
0.00110254	4.72141e-06	4.7214e-06
0.00110684	4.97005e-06	4.97004e-06
0.00111151	5.20351e-06	5.2035e-06
0.00111659	5.42915e-06	5.42914e-06
0.00112208	5.66432e-06	5.6643e-06
0.00112801	5.92886e-06	5.92885e-06
0.00113439	6.24265e-06	6.24264e-06
0.00114121	6.62552e-06	6.6255e-06
0.0011485	7.09733e-06	7.09731e-06
0.00115626	7.67793e-06	7.67792e-06
0.00116449	8.38719e-06	8.38717e-06
0.00117322	9.24494e-06	9.24492e-06
0.00118247	1.02653e-05	1.02653e-05
0.00119244	1.14393e-05	1.14393e-05
0.00120333	1.27523e-05	1.27523e-05
0.00121537	1.41896e-05	1.41896e-05
0.00122876	1.57365e-05	1.57365e-05
0.00124373	1.73784e-05	1.73783e-05
0.00126049	1.91005e-05	1.91005e-05
0.00127925	2.08882e-05	2.08881e-05
0.00130018	2.27283e-05	2.27283e-05
0.00132327	2.46141e-05	2.46141e-05
0.00134848	2.65405e-05	2.65404e-05
0.00137573	2.85022e-05	2.85021e-05
0.00140498	3.04941e-05	3.0494e-05
0.00143616	3.25109e-05	3.25108e-05
0.00146923	3.45475e-05	3.45474e-05
0.00150413	3.65987e-05	3.65986e-05
0.00154079	3.86606e-05	3.86605e-05
0.00157919	4.07343e-05	4.07341e-05
0.00161942	4.28219e-05	4.28218e-05
0.00166158	4.4926e-05	4.49258e-05
0.00170578	4.70486e-05	4.70484e-05
0.00175214	4.91923e-05	4.9192e-05
0.00180075	5.13592e-05	5.13589e-05
0.00185173	5.35516e-05	5.35514e-05
0.00190519	5.5772e-05	5.57717e-05
0.0019612	5.80186e-05	5.80182e-05
0.00201969	6.0274e-05	6.02736e-05
0.00208054	6.25169e-05	6.25165e-05
0.00214366	6.4726e-05	6.47256e-05
0.00220893	6.688e-05	6.68795e-05
0.00227624	6.89574e-05	6.89568e-05
0.00234549	7.09369e-05	7.09363e-05
0.00241655	7.27973e-05	7.27966e-05
0.00248933	7.45175e-05	7.45168e-05
0.00256371	7.60786e-05	7.60778e-05
0.00263952	7.74617e-05	7.74609e-05
0.0027166	7.86483e-05	7.86474e-05
0.00279476	7.96196e-05	7.96187e-05
0.00287385	8.0357e-05	8.0356e-05
0.00295369	8.08418e-05	8.08407e-05
0.0030341	8.10552e-05	8.10541e-05	SdFmax
0.00311492	8.09787e-05	8.09776e-05
0.00319594	8.05963e-05	8.05951e-05
0.00327682	7.99027e-05	7.99014e-05
0.00335717	7.88953e-05	7.8894e-05
0.0034366	7.75717e-05	7.75704e-05
0.00351475	7.59294e-05	7.5928e-05
0.00359122	7.39657e-05	7.39643e-05
0.00366563	7.16782e-05	7.16767e-05
0.0037376	6.90643e-05	6.90629e-05
0.00380675	6.61213e-05	6.61198e-05
0.00387271	6.28452e-05	6.28438e-05
0.00393519	5.9232e-05	5.92306e-05
0.00399391	5.52774e-05	5.52761e-05
0.0040486	5.09774e-05	5.09762e-05
0.00409898	4.63279e-05	4.63267e-05
0.00414477	4.13246e-05	4.13236e-05
0.0041857	3.59635e-05	3.59626e-05
0.00422149	3.02405e-05	3.02397e-05
0.00425184	2.41535e-05	2.41529e-05
0.00427635	1.77096e-05	1.77091e-05
0.00429459	1.09176e-05	1.09173e-05
0.00430614	3.78665e-06	3.78655e-06
0.00431058	-3.67413e-06	-3.67402e-06
0.00430748	-1.14557e-05	-1.14554e-05
0.00429641	-1.95491e-05	-1.95485e-05
0.00427696	-2.79451e-05	-2.79443e-05
0.00424874	-3.66298e-05	-3.66288e-05
0.00421162	-4.55691e-05	-4.55679e-05
0.00416548	-5.4724e-05	-5.47226e-05
0.00411024	-6.40556e-05	-6.4054e-05
0.00404579	-7.35247e-05	-7.35229e-05
0.00397204	-8.30924e-05	-8.30905e-05
0.00388888	-9.27198e-05	-9.27176e-05
0.00379623	-0.000102368	-0.000102365
0.00369398	-0.000111998	-0.000111996
0.00358207	-0.00012158	-0.000121577
0.00346059	-0.00013108	-0.000131077
0.00332968	-0.000140468	-0.000140466
0.00318947	-0.000149713	-0.000149711
0.00304009	-0.000158783	-0.000158781
0.00288166	-0.000167648	-0.000167646
0.00271433	-0.000176276	-0.000176274
0.00253821	-0.000184636	-0.000184634
0.0023535	-0.000192699	-0.000192697
0.00216055	-0.000200443	-0.000200442
0.00195977	-0.000207851	-0.00020785
0.00175156	-0.000214902	-0.000214901
0.00153634	-0.000221579	-0.000221578
0.00131452	-0.000227861	-0.00022786
0.0010865	-0.000233731	-0.00023373
0.000852698	-0.000239168	-0.000239168
0.000613513	-0.000244154	-0.000244154
0.000369378	-0.000248665	-0.000248665
0.0001208	-0.000252674	-0.000252674
-0.000131691	-0.000256158	-0.000256158
-0.000387566	-0.000259091	-0.000259091
-0.000646297	-0.000261448	-0.000261448
-0.000907354	-0.000263204	-0.000263204
-0.00117021	-0.000264335	-0.000264334
-0.00143433	-0.000264814	-0.000264813	SdFmin
-0.00169917	-0.000264621	-0.00026462
-0.001964	-0.000263752	-0.00026375
-0.00222809	-0.000262204	-0.000262202
-0.00249072	-0.000259977	-0.000259975
-0.00275113	-0.000257071	-0.000257068
-0.00300858	-0.000253483	-0.00025348
-0.00326235	-0.000249213	-0.000249209
-0.00351169	-0.000244261	-0.000244256
-0.00375587	-0.000238631	-0.000238626
-0.00399418	-0.00023236	-0.000232354
-0.00422612	-0.00022549	-0.000225484
-0.0044512	-0.000218064	-0.000218057
-0.00466897	-0.000210124	-0.000210117
-0.00487894	-0.000201712	-0.000201705
-0.00508064	-0.000192873	-0.000192865
-0.00527361	-0.000183647	-0.000183639
-0.00545736	-0.000174078	-0.00017407
-0.00563148	-0.000164206	-0.000164198
-0.0057957	-0.000154066	-0.000154058
-0.00594984	-0.000143691	-0.000143683
-0.00609367	-0.000133112	-0.000133105
-0.006227	-0.000122364	-0.000122357
-0.00634963	-0.000111478	-0.000111472
-0.00646134	-0.000100488	-0.000100481
-0.00656193	-8.9425e-05	-8.94192e-05
-0.00665125	-7.83219e-05	-7.83167e-05
-0.00672934	-6.72069e-05	-6.72023e-05
-0.00679627	-5.61077e-05	-5.61038e-05
-0.00685215	-4.50518e-05	-4.50487e-05
-0.00689705	-3.4067e-05	-3.40646e-05
-0.00693107	-2.31809e-05	-2.31792e-05
-0.00695429	-1.24209e-05	-1.242e-05
-0.00696679	-1.81492e-06	-1.81478e-06
-0.00696868	8.61028e-06	8.60965e-06
-0.00696006	1.88305e-05	1.88291e-05
-0.00694118	2.88223e-05	2.88202e-05
-0.00691235	3.85623e-05	3.85595e-05
-0.00687383	4.8027e-05	4.80236e-05
-0.00682592	5.71929e-05	5.71889e-05
-0.0067689	6.60367e-05	6.60321e-05		from J+30 msec to onset of next P
-0.00670306	7.45348e-05	7.45298e-05
-0.00662868	8.26639e-05	8.26584e-05		The data of the first derivative, second derivative and curvature curve of Case6.
-0.00654608	9.04045e-05	9.03987e-05
-0.00645563	9.77533e-05	9.77472e-05
-0.00635776	0.000104711	0.000104705
-0.00625289	0.000111279	0.000111272
-0.00614141	0.000117458	0.000117451
-0.00602375	0.000123247	0.000123241
-0.00590032	0.000128649	0.000128643
-0.00577152	0.000133664	0.000133658
-0.00563779	0.000138292	0.000138286
-0.00549951	0.000142531	0.000142525
-0.00535708	0.000146377	0.000146371
-0.00521087	0.000149828	0.000149822
-0.00506125	0.00015288	0.000152874
-0.0049086	0.000155529	0.000155524
-0.0047533	0.000157774	0.000157769
-0.00459572	0.00015961	0.000159605
-0.00443624	0.000161035	0.00016103
-0.00427524	0.000162047	0.000162043
-0.00411312	0.000162655	0.000162651
-0.0039503	0.000162869	0.000162866	SdSmax
-0.00378718	0.000162699	0.000162696
-0.00362418	0.000162156	0.000162153
-0.00346171	0.000161249	0.000161246
-0.00330018	0.000159989	0.000159986
-0.00313999	0.000158386	0.000158384
-0.00298157	0.000156452	0.00015645
-0.00282529	0.000154206	0.000154204
-0.00267138	0.000151667	0.000151666
-0.00252006	0.000148856	0.000148855
-0.00237152	0.000145792	0.000145791
-0.00222599	0.000142496	0.000142495
-0.00208365	0.000138987	0.000138986
-0.00194472	0.000135286	0.000135285
-0.0018094	0.000131411	0.00013141
-0.00167789	0.000127375	0.000127374
-0.00155036	0.000123188	0.000123187
-0.00142696	0.000118861	0.000118861
-0.00130785	0.000114406	0.000114406
-0.00119318	0.000109834	0.000109834
-0.00108311	0.000105155	0.000105154
-0.000977787	0.00010038	0.00010038
-0.000877379	9.55197e-05	9.55196e-05
-0.000782007	9.05877e-05	9.05876e-05
-0.000691672	8.56034e-05	8.56033e-05
-0.000606346	8.05882e-05	8.05882e-05
-0.000525998	7.55638e-05	7.55638e-05
-0.000450599	7.05517e-05	7.05517e-05
-0.000380122	6.55734e-05	6.55734e-05
-0.000314535	6.06504e-05	6.06504e-05
-0.000253811	5.58044e-05	5.58044e-05
-0.00019792	5.10552e-05	5.10552e-05
-0.000146813	4.6417e-05	4.6417e-05
-0.000100359	4.19022e-05	4.19022e-05
-5.84083e-05	3.75232e-05	3.75232e-05
-2.08102e-05	3.32924e-05	3.32924e-05
1.25858e-05	2.92225e-05	2.92225e-05
4.19299e-05	2.53258e-05	2.53258e-05
6.73728e-05	2.16148e-05	2.16148e-05
8.90647e-05	1.81019e-05	1.81019e-05
0.000107169	1.47972e-05	1.47972e-05
0.000121898	1.17011e-05	1.17011e-05
0.000133479	8.81134e-06	8.81134e-06
0.000142136	6.12591e-06	6.12591e-06
0.000148096	3.64268e-06	3.64268e-06
0.000151584	1.35956e-06	1.35956e-06
0.000152827	-7.25568e-07	-7.25568e-07
0.000152049	-2.6148e-06	-2.6148e-06
0.000149477	-4.31297e-06	-4.31297e-06
0.000145316	-5.83586e-06	-5.83586e-06
0.000139681	-7.20196e-06	-7.20196e-06
0.000132668	-8.42977e-06	-8.42977e-06
0.000124373	-9.53781e-06	-9.53781e-06
0.000114892	-1.05446e-05	-1.05446e-05
0.000104319	-1.14685e-05	-1.14685e-05
9.27502e-05	-1.23282e-05	-1.23282e-05
8.02809e-05	-1.31422e-05	-1.31422e-05
6.69998e-05	-1.39241e-05	-1.39241e-05
5.29684e-05	-1.46693e-05	-1.46693e-05
3.82414e-05	-1.53682e-05	-1.53682e-05
2.28738e-05	-1.60112e-05	-1.60112e-05
6.92014e-06	-1.65888e-05	-1.65888e-05
-9.56465e-06	-1.70914e-05	-1.70914e-05
-2.65258e-05	-1.75097e-05	-1.75097e-05
-4.39086e-05	-1.78339e-05	-1.78339e-05
-6.16582e-05	-1.8056e-05	-1.8056e-05
-7.97075e-05	-1.81736e-05	-1.81736e-05
-9.79395e-05	-1.81854e-05	-1.81854e-05
-0.000116225	-1.80905e-05	-1.80905e-05
-0.000134435	-1.78877e-05	-1.78877e-05
-0.00015244	-1.7576e-05	-1.7576e-05
-0.00017011	-1.71542e-05	-1.71542e-05
-0.000187318	-1.66213e-05	-1.66213e-05
-0.000203932	-1.59785e-05	-1.59785e-05
-0.000219837	-1.52361e-05	-1.52361e-05
-0.000234969	-1.44066e-05	-1.44066e-05
-0.000249276	-1.35027e-05	-1.35027e-05
-0.000262706	-1.2537e-05	-1.2537e-05
-0.000275209	-1.1522e-05	-1.1522e-05
-0.000286732	-1.04704e-05	-1.04704e-05
-0.000297224	-9.39462e-06	-9.39462e-06
-0.000306634	-8.3074e-06	-8.3074e-06
-0.000314925	-7.22086e-06	-7.22086e-06
-0.000322119	-6.14547e-06	-6.14547e-06
-0.000328253	-5.09127e-06	-5.09127e-06
-0.000333365	-4.0683e-06	-4.0683e-06
-0.000337489	-3.08661e-06	-3.08661e-06
-0.000340665	-2.15623e-06	-2.15623e-06
-0.000342928	-1.28721e-06	-1.28721e-06
-0.000344316	-4.89586e-07	-4.89586e-07
-0.000344865	2.28298e-07	2.28298e-07
-0.000344623	8.64941e-07	8.6494e-07
-0.000343683	1.42054e-06	1.42054e-06
-0.000342148	1.8953e-06	1.8953e-06
-0.000340121	2.28942e-06	2.28942e-06
-0.000337705	2.6031e-06	2.6031e-06
-0.000335005	2.83655e-06	2.83655e-06
-0.000332122	2.98995e-06	2.98995e-06
-0.000329161	3.06352e-06	3.06352e-06
-0.00032621	3.05992e-06	3.05992e-06
-0.0003233	2.99168e-06	2.99168e-06
-0.000320447	2.87379e-06	2.87379e-06
-0.000317666	2.72127e-06	2.72127e-06
-0.000314973	2.54909e-06	2.54909e-06
-0.000312385	2.37227e-06	2.37227e-06
-0.000309918	2.2058e-06	2.2058e-06
-0.000307587	2.06467e-06	2.06467e-06
-0.000305408	1.96099e-06	1.96099e-06
-0.000303387	1.89524e-06	1.89524e-06
-0.000301488	1.86503e-06	1.86503e-06
-0.000299666	1.86793e-06	1.86793e-06
-0.000297873	1.90156e-06	1.90156e-06
-0.000296065	1.9635e-06	1.9635e-06
-0.000294194	2.05134e-06	2.05134e-06
-0.000292216	2.16267e-06	2.16267e-06
-0.000290084	2.29461e-06	2.29461e-06
-0.000287761	2.44231e-06	2.44231e-06
-0.000285252	2.60042e-06	2.60042e-06
-0.00028257	2.76361e-06	2.76361e-06
-0.000279729	2.92654e-06	2.92654e-06
-0.000276742	3.08387e-06	3.08387e-06
-0.000273623	3.23027e-06	3.23027e-06
-0.000270385	3.3604e-06	3.3604e-06
-0.000267042	3.46892e-06	3.46892e-06
-0.000263609	3.55156e-06	3.55156e-06
-0.000260098	3.6083e-06	3.6083e-06
-0.000256531	3.64021e-06	3.64021e-06
-0.000252927	3.64833e-06	3.64833e-06
-0.000249308	3.63373e-06	3.63372e-06
-0.000245693	3.59744e-06	3.59744e-06
-0.000242104	3.54053e-06	3.54053e-06
-0.000238562	3.46405e-06	3.46405e-06
-0.000235086	3.36898e-06	3.36898e-06
-0.000231697	3.25601e-06	3.25601e-06
-0.000228416	3.12576e-06	3.12576e-06
-0.000225262	2.97885e-06	2.97885e-06
-0.000222255	2.81589e-06	2.81589e-06
-0.000219414	2.6375e-06	2.6375e-06
-0.000216761	2.44429e-06	2.44429e-06
-0.000214313	2.2369e-06	2.2369e-06
-0.000212092	2.01593e-06	2.01593e-06
-0.000210112	1.7827e-06	1.7827e-06
-0.000208372	1.54139e-06	1.54139e-06
-0.000206866	1.29687e-06	1.29687e-06
-0.000205588	1.054e-06	1.054e-06
-0.000204532	8.17657e-07	8.17657e-07
-0.000203691	5.92719e-07	5.92719e-07
-0.000203061	3.84053e-07	3.84053e-07
-0.000202634	1.96533e-07	1.96533e-07
-0.000202405	3.44363e-08	3.44363e-08
-0.000202362	-1.00334e-07	-1.00334e-07
-0.000202474	-2.06469e-07	-2.06469e-07
-0.000202705	-2.8266e-07	-2.8266e-07
-0.000203016	-3.27597e-07	-3.27597e-07
-0.00020337	-3.39973e-07	-3.39973e-07
-0.000203732	-3.18478e-07	-3.18478e-07
-0.000204065	-2.61803e-07	-2.61803e-07
-0.00020433	-1.68639e-07	-1.68639e-07
-0.000204492	-3.80384e-08	-3.80384e-08
-0.000204518	1.29507e-07	1.29507e-07
-0.000204372	3.33142e-07	3.33142e-07
-0.000204023	5.72014e-07	5.72014e-07
-0.000203436	8.45269e-07	8.45269e-07
-0.000202578	1.15205e-06	1.15205e-06
-0.000201416	1.49152e-06	1.49152e-06
-0.000199916	1.8628e-06	1.8628e-06
-0.000198045	2.2642e-06	2.2642e-06
-0.000195772	2.6906e-06	2.6906e-06
-0.000193083	3.13603e-06	3.13603e-06
-0.000189965	3.59453e-06	3.59453e-06
-0.000186405	4.06011e-06	4.06011e-06
-0.000182392	4.52683e-06	4.52683e-06
-0.000177914	4.98869e-06	4.98869e-06
-0.000172957	5.43975e-06	5.43975e-06
-0.000167511	5.87318e-06	5.87318e-06
-0.000161577	6.27882e-06	6.27882e-06
-0.000155213	6.64563e-06	6.64563e-06
-0.000148492	6.96261e-06	6.96261e-06
-0.000141487	7.21874e-06	7.21874e-06
-0.000134269	7.403e-06	7.403e-06
-0.000126913	7.50437e-06	7.50437e-06
-0.000119489	7.51184e-06	7.51184e-06
-0.000112071	7.41438e-06	7.41438e-06
-0.000104735	7.20455e-06	7.20455e-06
-9.75701e-05	6.8892e-06	6.8892e-06
-9.06711e-05	6.47872e-06	6.47872e-06
-8.41312e-05	5.98354e-06	5.98354e-06
-7.80438e-05	5.41406e-06	5.41406e-06
-7.25028e-05	4.78069e-06	4.78069e-06
-6.76015e-05	4.09385e-06	4.09385e-06
-6.34338e-05	3.36394e-06	3.36394e-06
-6.00931e-05	2.60384e-06	2.60384e-06
-5.76413e-05	1.83629e-06	1.83629e-06
-5.60131e-05	1.08651e-06	1.08651e-06
-5.51113e-05	3.79699e-07	3.79699e-07
-5.48389e-05	-2.58933e-07	-2.58933e-07
-5.50986e-05	-8.04179e-07	-8.04179e-07
-5.57935e-05	-1.23083e-06	-1.23083e-06
-5.68264e-05	-1.51367e-06	-1.51367e-06
-5.81001e-05	-1.62751e-06	-1.62751e-06
-5.9511e-05	-1.5551e-06	-1.5551e-06
-6.09289e-05	-1.31116e-06	-1.31116e-06
-6.22172e-05	-9.18372e-07	-9.18372e-07
-6.3239e-05	-3.99416e-07	-3.99416e-07
-6.38577e-05	2.23019e-07	2.23019e-07
-6.39366e-05	9.26248e-07	9.26248e-07
-6.33389e-05	1.68759e-06	1.68759e-06
-6.1928e-05	2.48435e-06	2.48435e-06
-5.9567e-05	3.29383e-06	3.29383e-06
-5.6164e-05	4.09323e-06	4.09323e-06
-5.18058e-05	4.85977e-06	4.85977e-06
-4.66237e-05	5.57062e-06	5.57062e-06
-4.07492e-05	6.20298e-06	6.20298e-06
-3.43138e-05	6.73404e-06	6.73404e-06
-2.74489e-05	7.141e-06	7.141e-06
-2.02859e-05	7.40104e-06	7.40104e-06
-1.29563e-05	7.49662e-06	7.49662e-06
-5.5905e-06	7.43121e-06	7.43121e-06
1.6852e-06	7.21352e-06	7.21352e-06
8.74547e-06	6.85229e-06	6.85229e-06
1.5465e-05	6.35622e-06	6.35622e-06
2.17185e-05	5.73406e-06	5.73406e-06
2.73808e-05	4.99451e-06	4.99451e-06
3.23263e-05	4.1463e-06	4.1463e-06
3.643e-05	3.19816e-06	3.19816e-06
3.95664e-05	2.16311e-06	2.16311e-06
4.16378e-05	1.07134e-06	1.07134e-06
4.26566e-05	-4.26509e-08	-4.26509e-08
4.26625e-05	-1.14436e-06	-1.14436e-06
4.16954e-05	-2.1993e-06	-2.1993e-06
3.97953e-05	-3.17296e-06	-3.17296e-06
3.70018e-05	-4.03086e-06	-4.03086e-06
3.3355e-05	-4.7385e-06	-4.7385e-06
2.88945e-05	-5.26885e-06	-5.26885e-06
2.36882e-05	-5.6248e-06	-5.6248e-06
1.79151e-05	-5.81673e-06	-5.81673e-06
1.17818e-05	-5.85498e-06	-5.85498e-06
5.49547e-06	-5.74994e-06	-5.74994e-06
-7.37255e-07	-5.51195e-06	-5.51195e-06
-6.70947e-06	-5.15139e-06	-5.15139e-06
-1.22143e-05	-4.67861e-06	-4.67861e-06
-1.7045e-05	-4.10399e-06	-4.10399e-06
-2.10327e-05	-3.43898e-06	-3.43898e-06
-2.41611e-05	-2.69942e-06	-2.69942e-06
-2.6452e-05	-1.90226e-06	-1.90226e-06
-2.7927e-05	-1.06442e-06	-1.06442e-06
-2.86079e-05	-2.02846e-07	-2.02846e-07
-2.85165e-05	6.65527e-07	6.65527e-07
-2.76744e-05	1.52376e-06	1.52376e-06
-2.61035e-05	2.35492e-06	2.35492e-06
-2.38254e-05	3.14519e-06	3.14519e-06
-2.08593e-05	3.89325e-06	3.89325e-06
-1.72141e-05	4.60088e-06	4.60088e-06
-1.28962e-05	5.2699e-06	5.2699e-06
-7.91172e-06	5.9021e-06	5.9021e-06
-2.26714e-06	6.49926e-06	6.49926e-06
4.03128e-06	7.06321e-06	7.06321e-06
1.09772e-05	7.59572e-06	7.59572e-06
1.85644e-05	8.09859e-06	8.09859e-06
2.67748e-05	8.57233e-06	8.57233e-06
3.55439e-05	9.01221e-06	9.01221e-06
4.47958e-05	9.4122e-06	9.4122e-06
5.44542e-05	9.76629e-06	9.76629e-06
6.4443e-05	1.00685e-05	1.00685e-05
7.46862e-05	1.03127e-05	1.03127e-05
8.51076e-05	1.04929e-05	1.04929e-05
9.56311e-05	1.06031e-05	1.06031e-05
0.000106181	1.06393e-05	1.06393e-05
0.000116687	1.06055e-05	1.06055e-05
0.000127113	1.05074e-05	1.05074e-05
0.000137424	1.03511e-05	1.03511e-05
0.000147591	1.01425e-05	1.01425e-05
0.000157581	9.88745e-06	9.88745e-06
0.000167364	9.59197e-06	9.59197e-06
0.000176906	9.26196e-06	9.26196e-06
0.000186177	8.90259e-06	8.90259e-06
0.000195144	8.51609e-06	8.51609e-06
0.000203769	8.10397e-06	8.10397e-06
0.000212014	7.6677e-06	7.6677e-06
0.00021984	7.20879e-06	7.20879e-06
0.000227209	6.72872e-06	6.72872e-06
0.000234081	6.22899e-06	6.22899e-06
0.000240419	5.71109e-06	5.71109e-06
0.000246183	5.1765e-06	5.1765e-06
0.000251334	4.62744e-06	4.62744e-06
0.000255848	4.06902e-06	4.06902e-06
0.000259745	3.50708e-06	3.50708e-06
0.000263061	2.94743e-06	2.94743e-06
0.000265829	2.39592e-06	2.39592e-06
0.000268084	1.85838e-06	1.85838e-06
0.000269862	1.34062e-06	1.34062e-06
0.000271196	8.48498e-07	8.48498e-07
0.000272121	3.83808e-07	3.83808e-07
0.000272656	-6.77166e-08	-6.77166e-08
0.000272763	-5.24367e-07	-5.24367e-07
0.000272387	-1.00443e-06	-1.00443e-06
0.000271473	-1.52621e-06	-1.52621e-06
0.000269967	-2.10799e-06	-2.10799e-06
0.000267815	-2.76806e-06	-2.76806e-06
0.000264962	-3.52472e-06	-3.52472e-06
0.000261355	-4.39625e-06	-4.39625e-06
0.000256925	-5.39672e-06	-5.39672e-06
0.000251548	-6.52335e-06	-6.52335e-06
0.000245087	-7.76909e-06	-7.76909e-06
0.000237405	-9.12695e-06	-9.12694e-06
0.000228364	-1.05899e-05	-1.05899e-05
0.000217827	-1.21509e-05	-1.21509e-05
0.000205657	-1.38029e-05	-1.38029e-05
0.000191716	-1.5539e-05	-1.5539e-05
0.000175866	-1.73362e-05	-1.73362e-05
0.000158049	-1.91089e-05	-1.91089e-05
0.000138516	-2.07552e-05	-2.07552e-05
0.000117597	-2.21735e-05	-2.21735e-05
9.56204e-05	-2.32623e-05	-2.32623e-05
7.29164e-05	-2.39198e-05	-2.39198e-05
4.98143e-05	-2.40443e-05	-2.40443e-05
2.66437e-05	-2.35343e-05	-2.35343e-05
3.73398e-06	-2.22881e-05	-2.22881e-05
-1.84777e-05	-2.02231e-05	-2.02231e-05
-3.91245e-05	-1.73338e-05	-1.73338e-05
-5.72318e-05	-1.36336e-05	-1.36336e-05
-7.1825e-05	-9.136e-06	-9.136e-06
-8.19298e-05	-3.85451e-06	-3.85451e-06
-8.65716e-05	2.19739e-06	2.19739e-06
-8.47758e-05	9.0062e-06	9.0062e-06
-7.5568e-05	1.65584e-05	1.65584e-05
-5.79736e-05	2.47954e-05	2.47954e-05
-3.12764e-05	3.34782e-05	3.34782e-05
4.20694e-06	4.23226e-05	4.23226e-05
4.79016e-05	5.10445e-05	5.10445e-05
9.92327e-05	5.93596e-05	5.93596e-05
0.000157625	6.69839e-05	6.69839e-05
0.000222505	7.36331e-05	7.36331e-05
0.000293296	7.90232e-05	7.90232e-05
0.000369423	8.29517e-05	8.29517e-05
0.000450253	8.55431e-05	8.5543e-05
0.000534908	8.70035e-05	8.70034e-05
0.000622451	8.75391e-05	8.7539e-05
0.000711946	8.73561e-05	8.7356e-05

## Sheet: Oki-11AY
y'	y''	kappa	SdFmax,SdFmin,SdSmax
0.00164491	0.000408598	0.000408597
0.00205902	0.000332871	0.000332869
0.00239519	0.000266692	0.000266689
0.00266196	0.00020891	0.000208908
0.00286786	0.000158375	0.000158373
0.00302144	0.000113936	0.000113935
0.00313124	7.45792e-05	7.45781e-05
0.00320486	3.98385e-05	3.98379e-05
0.0032462	9.38481e-06	9.38466e-06
0.0032582	-1.71109e-05	-1.71107e-05
0.0032438	-3.99778e-05	-3.99772e-05
0.00320596	-5.95449e-05	-5.9544e-05
0.00314764	-7.61414e-05	-7.61403e-05
0.00307178	-9.00645e-05	-9.00633e-05
0.00298124	-0.000101485	-0.000101484
0.00287858	-0.000110542	-0.00011054
0.00276625	-0.000117373	-0.000117372
0.00264672	-0.000122118	-0.000122117
0.00252245	-0.000124916	-0.000124915
0.00239589	-0.000125906	-0.000125904
0.00226952	-0.000125235	-0.000125235
0.00214547	-0.000123095	-0.000123094
0.00202457	-0.000119685	-0.000119684
0.00190733	-0.000115203	-0.000115202
0.00179426	-0.00010985	-0.00010985
0.00168588	-0.000103826	-0.000103825
0.00158268	-9.73295e-05	-9.73292e-05
0.00148519	-9.05428e-05	-9.05425e-05
0.00139386	-8.35759e-05	-8.35757e-05
0.00130894	-7.65213e-05	-7.65211e-05
0.00123065	-6.94713e-05	-6.94711e-05
0.00115918	-6.25181e-05	-6.25179e-05
0.00109474	-5.57541e-05	-5.5754e-05
0.00103754	-4.92717e-05	-4.92716e-05
0.00098779	-4.31546e-05	-4.31545e-05
0.000945492	-3.74519e-05	-3.74519e-05
0.000909894	-3.22044e-05	-3.22044e-05
0.000880047	-2.74527e-05	-2.74527e-05
0.000855002	-2.32374e-05	-2.32374e-05
0.000833811	-1.95991e-05	-1.95991e-05
0.000815524	-1.65785e-05	-1.65785e-05
0.000799192	-1.42058e-05	-1.42058e-05
0.000783995	-1.24693e-05	-1.24693e-05
0.000769623	-1.13469e-05	-1.13469e-05
0.000755895	-1.08165e-05	-1.08165e-05
0.000742631	-1.08561e-05	-1.08561e-05
0.000729649	-1.14434e-05	-1.14434e-05
0.000716768	-1.25565e-05	-1.25565e-05
0.000703806	-1.41563e-05	-1.41563e-05
0.000690512	-1.61358e-05	-1.61358e-05
0.000676344	-1.83713e-05	-1.83713e-05
0.00066069	-2.07387e-05	-2.07387e-05
0.000642937	-2.31144e-05	-2.31144e-05
0.000622473	-2.53743e-05	-2.53743e-05
0.000598684	-2.73947e-05	-2.73947e-05
0.000571203	-2.90724e-05	-2.90724e-05
0.000540636	-3.03876e-05	-3.03876e-05
0.000507832	-3.1341e-05	-3.1341e-05
0.000473642	-3.19334e-05	-3.19334e-05
0.000438916	-3.21657e-05	-3.21657e-05
0.000404504	-3.20387e-05	-3.20387e-05
0.000371255	-3.15533e-05	-3.15533e-05
0.000339882	-3.07062e-05	-3.07062e-05
0.00031054	-2.94786e-05	-2.94786e-05
0.000283245	-2.78476e-05	-2.78476e-05
0.000258014	-2.57903e-05	-2.57903e-05
0.000234865	-2.32839e-05	-2.32838e-05
0.000213813	-2.03054e-05	-2.03054e-05
0.000194876	-1.6832e-05	-1.6832e-05
0.000178163	-1.28689e-05	-1.28689e-05
0.000164158	-8.53387e-06	-8.53387e-06
0.000153438	-3.97256e-06	-3.97256e-06
0.000146578	6.69221e-07	6.69221e-07
0.000144157	5.2457e-06	5.24569e-06
0.000146749	9.61109e-06	9.61109e-06
0.000154932	1.36196e-05	1.36196e-05
0.00016899	1.71427e-05	1.71427e-05
0.000188033	2.01203e-05	2.01203e-05
0.000210882	2.25097e-05	2.25097e-05
0.000236354	2.42678e-05	2.42678e-05
0.000263268	2.5352e-05	2.5352e-05
0.000290444	2.57194e-05	2.57194e-05
0.000316699	2.53271e-05	2.53271e-05
0.00034105	2.41661e-05	2.41661e-05
0.000363297	2.23623e-05	2.23623e-05
0.000383436	2.00755e-05	2.00755e-05
0.000401465	1.74655e-05	1.74655e-05
0.00041738	1.46921e-05	1.46921e-05
0.00043118	1.19149e-05	1.19149e-05
0.00044286	9.29379e-06	9.29378e-06
0.000452463	6.96881e-06	6.96881e-06
0.000460217	5.00143e-06	5.00142e-06
0.000466395	3.4334e-06	3.4334e-06
0.000471268	2.30652e-06	2.30652e-06
0.00047511	1.66256e-06	1.66256e-06
0.000478194	1.5433e-06	1.5433e-06
0.000480792	1.99052e-06	1.99052e-06
0.000483202	3.01111e-06	3.01111e-06
0.000485817	4.47246e-06	4.47246e-06
0.000489054	6.20706e-06	6.20706e-06
0.000493333	8.04743e-06	8.04743e-06
0.00049907	9.82605e-06	9.82605e-06
0.000506684	1.13754e-05	1.13754e-05
0.000516592	1.25281e-05	1.25281e-05
0.000529	1.31538e-05	1.31538e-05
0.000543262	1.32715e-05	1.32715e-05
0.000558519	1.29374e-05	1.29374e-05
0.000573912	1.22078e-05	1.22078e-05
0.000588585	1.11388e-05	1.11388e-05
0.000601676	9.78678e-06	9.78678e-06
0.000612329	8.20786e-06	8.20785e-06
0.000619916	6.46735e-06	6.46734e-06
0.000624731	4.66681e-06	4.66681e-06
0.000627302	2.91687e-06	2.91687e-06
0.000628154	1.32815e-06	1.32815e-06
0.000627814	1.12686e-08	1.12686e-08
0.000626807	-9.23159e-07	-9.23158e-07
0.000625661	-1.36451e-06	-1.36451e-06
0.000624857	-1.23002e-06	-1.23002e-06
0.000624705	-5.48367e-07	-5.48367e-07
0.000625469	6.23911e-07	6.2391e-07
0.000627413	2.23028e-06	2.23028e-06
0.000630804	4.2142e-06	4.2142e-06
0.000635905	6.51914e-06	6.51913e-06
0.000642982	9.08856e-06	9.08855e-06
0.000652257	1.18526e-05	1.18526e-05
0.00066378	1.46883e-05	1.46883e-05
0.000677558	1.74593e-05	1.74592e-05
0.000693598	2.00291e-05	2.00291e-05
0.000711907	2.22617e-05	2.22616e-05
0.000732494	2.40204e-05	2.40204e-05
0.000755365	2.51691e-05	2.51691e-05
0.000780377	2.56075e-05	2.56075e-05
0.000806791	2.53793e-05	2.53793e-05
0.000833715	2.45645e-05	2.45645e-05
0.000860261	2.32428e-05	2.32428e-05
0.000885537	2.14942e-05	2.14942e-05
0.000908653	1.93986e-05	1.93985e-05
0.00092872	1.70357e-05	1.70357e-05
0.000945084	1.44945e-05	1.44945e-05
0.000958039	1.19005e-05	1.19005e-05
0.000968117	9.38807e-06	9.38806e-06
0.000975848	7.09169e-06	7.09168e-06
0.000981765	5.14582e-06	5.14582e-06
0.000986398	3.68495e-06	3.68495e-06
0.000990278	2.84354e-06	2.84354e-06
0.000993907	2.71626e-06	2.71626e-06
0.000997664	3.23862e-06	3.23861e-06
0.0010019	4.30629e-06	4.30629e-06
0.00100696	5.81499e-06	5.81498e-06
0.0010132	7.66041e-06	7.6604e-06
0.00102097	9.73825e-06	9.73823e-06
0.00103061	1.19442e-05	1.19442e-05
0.00104241	1.41816e-05	1.41816e-05
0.00105635	1.63842e-05	1.63842e-05
0.00107233	1.84934e-05	1.84934e-05
0.00109029	2.04506e-05	2.04506e-05
0.00111012	2.21972e-05	2.21972e-05
0.00113174	2.36746e-05	2.36746e-05
0.00115506	2.48242e-05	2.48242e-05
0.00117993	2.56019e-05	2.56019e-05
0.00120596	2.60212e-05	2.60211e-05
0.00123265	2.61101e-05	2.611e-05
0.00125955	2.58967e-05	2.58966e-05
0.00128619	2.54089e-05	2.54088e-05
0.00131208	2.46748e-05	2.46747e-05
0.00133677	2.37224e-05	2.37224e-05
0.00135991	2.25973e-05	2.25973e-05
0.00138167	2.14154e-05	2.14153e-05
0.00140235	2.03099e-05	2.03099e-05
0.00142225	1.94145e-05	1.94144e-05
0.00144166	1.88624e-05	1.88624e-05
0.00146088	1.87871e-05	1.87871e-05
0.00148021	1.93221e-05	1.9322e-05
0.00150001	2.05663e-05	2.05663e-05
0.00152083	2.24817e-05	2.24816e-05
0.00154329	2.49955e-05	2.49954e-05
0.00156801	2.80353e-05	2.80352e-05
0.0015956	3.15285e-05	3.15284e-05
0.00162668	3.54025e-05	3.54024e-05
0.00166187	3.95848e-05	3.95846e-05
0.00170166	4.40014e-05	4.40012e-05
0.00174608	4.85728e-05	4.85726e-05
0.00179507	5.32182e-05	5.32179e-05
0.00184854	5.78565e-05	5.78562e-05
0.0019064	6.24069e-05	6.24066e-05
0.00196858	6.67886e-05	6.67882e-05
0.00203499	7.09205e-05	7.092e-05
0.00210554	7.47446e-05	7.47441e-05
0.00218005	7.82945e-05	7.82939e-05
0.00225831	8.16262e-05	8.16256e-05
0.00234013	8.47961e-05	8.47954e-05
0.0024253	8.78605e-05	8.78597e-05
0.00251363	9.08756e-05	9.08748e-05
0.00260492	9.38977e-05	9.38968e-05
0.00269901	9.69706e-05	9.69695e-05
0.00279594	0.000100088	0.000100087
0.00289578	0.000103232	0.000103231
0.00299861	0.000106384	0.000106382
0.00310451	0.000109525	0.000109523
0.00321355	0.000112636	0.000112635
0.00332581	0.0001157	0.000115698
0.00344137	0.000118711	0.000118709
0.00356021	0.000121716	0.000121714
0.00368235	0.000124776	0.000124774
0.00380777	0.000127951	0.000127948
0.00393648	0.000131302	0.000131299
0.00406846	0.000134889	0.000134885
0.00420371	0.000138762	0.000138758
0.00434231	0.000142932	0.000142928
0.00448465	0.000147398	0.000147394
0.00463123	0.000152161	0.000152157
0.00478251	0.000157221	0.000157215
0.00493899	0.000162577	0.000162571
0.00510114	0.000168229	0.000168223
0.00526944	0.000174155	0.000174148
0.00544425	0.000180238	0.00018023
0.00562537	0.000186341	0.000186332
0.00581249	0.000192324	0.000192314
0.00600528	0.000198049	0.000198038
0.00620342	0.000203377	0.000203365
0.00640659	0.000208169	0.000208156
0.00661447	0.000212299	0.000212285
0.00682664	0.000215684	0.000215669
0.00704225	0.000218256	0.00021824
0.00726036	0.000219943	0.000219926
0.00748001	0.000220676	0.000220658	SdFmax
0.00770026	0.000220385	0.000220365		from J+30 msec to onset of next P
0.00792016	0.000219	0.000218979
0.00813876	0.000216475	0.000216454		The data of the first derivative, second derivative and curvature curve of Case 7.
0.00835511	0.00021287	0.000212847
0.00856822	0.000208266	0.000208243
0.00877709	0.000202746	0.000202723
0.0089807	0.000196394	0.00019637
0.00917808	0.000189292	0.000189268
0.0093682	0.000181524	0.0001815
0.00955008	0.000173163	0.000173139
0.00972285	0.000164248	0.000164225
0.00988615	0.00015481	0.000154788
0.0100398	0.00014488	0.000144858
0.0101835	0.000134486	0.000134466
0.0103172	0.000123661	0.000123641
0.0104405	0.000112434	0.000112415
0.0105533	0.000100794	0.000100777
0.0106552	8.85703e-05	8.85553e-05
0.0107451	7.55496e-05	7.55365e-05
0.0108216	6.15191e-05	6.15083e-05
0.0108835	4.62664e-05	4.62582e-05
0.0109295	2.95788e-05	2.95735e-05
0.0109584	1.12434e-05	1.12414e-05
0.0109687	-8.90196e-06	-8.90035e-06
0.0109591	-3.08192e-05	-3.08137e-05
0.0109281	-5.44198e-05	-5.44101e-05
0.0108739	-7.96154e-05	-7.96013e-05
0.0107948	-0.000106317	-0.000106299
0.0106892	-0.000134437	-0.000134414
0.0105554	-0.000163887	-0.00016386
0.0103917	-0.000194552	-0.000194521
0.0101965	-0.000226217	-0.000226182
0.00996953	-0.00025864	-0.000258602
0.00971037	-0.000291581	-0.00029154
0.00941876	-0.000324797	-0.000324754
0.00909443	-0.000358048	-0.000358004
0.0087371	-0.000391092	-0.000391047
0.00834648	-0.000423697	-0.000423653
0.00792256	-0.000455669	-0.000455626
0.00746633	-0.000486823	-0.000486783
0.00697902	-0.000516974	-0.000516936
0.00646188	-0.000545937	-0.000545903
0.00591616	-0.000573527	-0.000573497
0.0053431	-0.000599558	-0.000599533
0.00474394	-0.000623865	-0.000623844
0.00412007	-0.000646354	-0.000646338
0.00347346	-0.00066695	-0.000666938
0.0028062	-0.000685577	-0.000685569
0.00212041	-0.000702161	-0.000702156
0.00141819	-0.000716626	-0.000716624
0.00070165	-0.000728897	-0.000728897
-2.71111e-05	-0.000738908	-0.000738908
-0.000765941	-0.000746623	-0.000746623
-0.00151252	-0.000752017	-0.000752015
-0.0022645	-0.000755063	-0.000755057
-0.0030195	-0.000755735	-0.000755724	SdFmin
-0.00377518	-0.000754005	-0.000753989
-0.00452917	-0.000749849	-0.000749826
-0.00527911	-0.000743237	-0.000743205
-0.00602258	-0.000734124	-0.000734084
-0.00675698	-0.000722466	-0.000722416
-0.00747963	-0.000708215	-0.000708156
-0.00818784	-0.000691326	-0.000691257
-0.00887896	-0.000671753	-0.000671674
-0.0095503	-0.000649449	-0.00064936
-0.0101992	-0.000624407	-0.00062431
-0.0108231	-0.000596777	-0.000596673
-0.0114196	-0.000566749	-0.000566638
-0.0119866	-0.000534512	-0.000534396
-0.0125219	-0.000500254	-0.000500136
-0.0130233	-0.000464166	-0.000464048
-0.0134886	-0.000426436	-0.000426319
-0.0139156	-0.000387266	-0.000387154
-0.0143024	-0.000346911	-0.000346805
-0.0146483	-0.000305636	-0.000305538
-0.014953	-0.000263708	-0.00026362
-0.015216	-0.000221394	-0.000221317
-0.0154371	-0.00017896	-0.000178896
-0.0156158	-0.000136671	-0.000136621
-0.015752	-9.47926e-05	-9.47573e-05
-0.0158465	-5.35739e-05	-5.35537e-05
-0.0159003	-1.32628e-05	-1.32578e-05
-0.0159145	2.58932e-05	2.58834e-05
-0.01589	6.36468e-05	6.36227e-05
-0.0158279	9.97505e-05	9.9713e-05
-0.0157292	0.000133957	0.000133907
-0.0155953	0.000166054	0.000165993
-0.0154283	0.00019597	0.0001959
-0.0152309	0.000223671	0.000223593
-0.0150058	0.00024912	0.000249036
-0.0147554	0.000272282	0.000272193
-0.0144823	0.000293121	0.000293029
-0.0141891	0.000311603	0.000311509
-0.0138783	0.000327726	0.000327632
-0.0135518	0.000341633	0.000341539
-0.0132113	0.0003535	0.000353408
-0.0128585	0.000363505	0.000363415
-0.0124952	0.000371823	0.000371736
-0.0121232	0.000378633	0.00037855
-0.0117441	0.000384111	0.000384031
-0.0113597	0.000388409	0.000388334
-0.010971	0.000391582	0.000391511
-0.0105792	0.00039366	0.000393593
-0.0101853	0.000394671	0.00039461	SdSmax
-0.0097905	0.000394647	0.00039459
-0.00939573	0.000393617	0.000393564
-0.00900211	0.000391609	0.000391562
-0.00861066	0.000388656	0.000388613
-0.00822224	0.000384793	0.000384754
-0.00783768	0.000380053	0.000380018
-0.00745779	0.000374475	0.000374444
-0.00708339	0.000368093	0.000368065
-0.0067153	0.000360943	0.000360919
-0.00635434	0.000353061	0.00035304
-0.00600128	0.000344486	0.000344467
-0.00565677	0.000335265	0.000335249
-0.00532138	0.000325449	0.000325436
-0.00499572	0.00031509	0.000315079
-0.00468038	0.000304239	0.000304229
-0.00437595	0.000292945	0.000292937
-0.00408302	0.000281261	0.000281254
-0.00380209	0.000269246	0.00026924
-0.00353326	0.000257	0.000256995
-0.00327654	0.000244632	0.000244628
-0.00303192	0.000232252	0.000232249
-0.00279942	0.000219968	0.000219966
-0.00257904	0.00020789	0.000207888
-0.00237078	0.000196126	0.000196125
-0.00217456	0.000184769	0.000184768
-0.00198994	0.000173837	0.000173836
-0.0018164	0.000163331	0.00016333
-0.00165341	0.000153253	0.000153252
-0.00150045	0.000143603	0.000143603
-0.00135699	0.000134385	0.000134384
-0.00122251	0.000125597	0.000125597
-0.00109654	0.000117229	0.000117228
-0.000978874	0.00010921	0.00010921
-0.000869349	0.00010146	0.00010146
-0.000767816	9.38947e-05	9.38946e-05
-0.000674123	8.64327e-05	8.64326e-05
-0.000588116	7.89912e-05	7.89911e-05
-0.000509642	7.14878e-05	7.14878e-05
-0.000438571	6.38698e-05	6.38698e-05
-0.000374853	5.62034e-05	5.62034e-05
-0.000318465	4.85846e-05	4.85846e-05
-0.000269379	4.11093e-05	4.11093e-05
-0.000227571	3.38735e-05	3.38735e-05
-0.000193015	2.69731e-05	2.69731e-05
-0.000165685	2.0504e-05	2.0504e-05
-0.000145413	1.45572e-05	1.45572e-05
-0.000131467	9.20287e-06	9.20286e-06
-0.000122972	4.50645e-06	4.50645e-06
-0.000119053	5.33183e-07	5.33183e-07
-0.000118836	-2.65166e-06	-2.65166e-06
-0.000121446	-4.98278e-06	-4.98278e-06
-0.000126009	-6.39492e-06	-6.39492e-06
-0.0001317	-6.85804e-06	-6.85804e-06
-0.000137902	-6.48307e-06	-6.48307e-06
-0.000144047	-5.41622e-06	-5.41622e-06
-0.000149565	-3.80368e-06	-3.80368e-06
-0.000153891	-1.79165e-06	-1.79165e-06
-0.000156456	4.73684e-07	4.73684e-07
-0.000156692	2.84613e-06	2.84613e-06
-0.000154154	5.20154e-06	5.20154e-06
-0.000148885	7.50396e-06	7.50396e-06
-0.000141052	9.7395e-06	9.7395e-06
-0.00013082	1.18943e-05	1.18943e-05
-0.000118355	1.39543e-05	1.39543e-05
-0.000103824	1.59058e-05	1.59058e-05
-8.73919e-05	1.77348e-05	1.77348e-05
-6.926e-05	1.94103e-05	1.94103e-05
-4.97687e-05	2.08324e-05	2.08324e-05
-2.92935e-05	2.18842e-05	2.18842e-05
-8.20979e-06	2.24487e-05	2.24487e-05
1.31069e-05	2.24089e-05	2.24089e-05
3.42812e-05	2.16478e-05	2.16478e-05
5.49375e-05	2.00931e-05	2.00931e-05
7.46687e-05	1.7851e-05	1.7851e-05
9.29396e-05	1.50724e-05	1.50724e-05
0.000109183	1.19081e-05	1.19081e-05
0.000122833	8.50885e-06	8.50885e-06
0.000133322	5.02561e-06	5.02561e-06
0.000140084	1.60919e-06	1.60919e-06
0.000142551	-1.60607e-06	-1.60607e-06
0.000140392	-4.55174e-06	-4.55174e-06
0.000134225	-7.1759e-06	-7.1759e-06
0.000124899	-9.42663e-06	-9.42663e-06
0.000113266	-1.1252e-05	-1.1252e-05
0.000100179	-1.26001e-05	-1.26001e-05
8.64889e-05	-1.34189e-05	-1.34189e-05
7.30473e-05	-1.36821e-05	-1.36821e-05
6.0539e-05	-1.3465e-05	-1.3465e-05
4.89801e-05	-1.28683e-05	-1.28683e-05
3.82199e-05	-1.19929e-05	-1.19929e-05
2.81077e-05	-1.09396e-05	-1.09396e-05
1.84926e-05	-9.80914e-06	-9.80914e-06
9.22376e-06	-8.7024e-06	-8.7024e-06
1.50512e-07	-7.69042e-06	-7.69042e-06
-8.77837e-06	-6.72537e-06	-6.72537e-06
-1.72156e-05	-5.7297e-06	-5.7297e-06
-2.47142e-05	-4.62582e-06	-4.62582e-06
-3.08273e-05	-3.33619e-06	-3.33619e-06
-3.51079e-05	-1.78323e-06	-1.78323e-06
-3.71092e-05	1.10613e-07	1.10613e-07
-3.63841e-05	2.38335e-06	2.38335e-06
-3.2624e-05	4.91476e-06	4.91476e-06
-2.60725e-05	7.54507e-06	7.54507e-06
-1.71114e-05	1.01145e-05	1.01145e-05
-6.12258e-06	1.24632e-05	1.24632e-05
6.51217e-06	1.44316e-05	1.44316e-05
2.0411e-05	1.58597e-05	1.58597e-05
3.51921e-05	1.66421e-05	1.66421e-05
5.05291e-05	1.68904e-05	1.68904e-05
6.63168e-05	1.67708e-05	1.67708e-05
8.25058e-05	1.6449e-05	1.6449e-05
9.90463e-05	1.60912e-05	1.60912e-05
0.000115889	1.58633e-05	1.58633e-05
0.000132984	1.59313e-05	1.59313e-05
0.000150281	1.64016e-05	1.64016e-05
0.000167727	1.71427e-05	1.71427e-05
0.000185246	1.79638e-05	1.79638e-05
0.000202757	1.86738e-05	1.86738e-05
0.000220181	1.90816e-05	1.90816e-05
0.000237437	1.89964e-05	1.89964e-05
0.000254446	1.82272e-05	1.82272e-05
0.000271126	1.66429e-05	1.66429e-05
0.000287298	1.4353e-05	1.4353e-05
0.000302383	1.15267e-05	1.15267e-05
0.0003157	8.33364e-06	8.33364e-06
0.00032657	4.943e-06	4.94299e-06
0.000334315	1.52421e-06	1.52421e-06
0.000338252	-1.75333e-06	-1.75333e-06
0.000337705	-4.7445e-06	-4.7445e-06
0.000332275	-7.40117e-06	-7.40117e-06
0.000322695	-9.69945e-06	-9.69945e-06
0.000309979	-1.16155e-05	-1.16155e-05
0.000295142	-1.31254e-05	-1.31254e-05
0.0002792	-1.42052e-05	-1.42052e-05
0.000263167	-1.48312e-05	-1.48312e-05
0.000248057	-1.50025e-05	-1.50025e-05
0.00023463	-1.48107e-05	-1.48107e-05
0.000222617	-1.43706e-05	-1.43706e-05
0.000211492	-1.37968e-05	-1.37968e-05
0.000200732	-1.32042e-05	-1.32042e-05
0.000189812	-1.27074e-05	-1.27074e-05
0.000178207	-1.24212e-05	-1.24212e-05
0.000165392	-1.24159e-05	-1.24159e-05
0.000151048	-1.25845e-05	-1.25845e-05
0.000135679	-1.27756e-05	-1.27756e-05
0.000119992	-1.28378e-05	-1.28378e-05
0.000104696	-1.26198e-05	-1.26198e-05
9.05008e-05	-1.197e-05	-1.197e-05
7.81141e-05	-1.07373e-05	-1.07373e-05
6.82448e-05	-8.83042e-06	-8.83042e-06
6.1424e-05	-6.39984e-06	-6.39984e-06
5.74729e-05	-3.65625e-06	-3.65625e-06
5.60351e-05	-8.10365e-07	-8.10365e-07
5.67543e-05	1.92711e-06	1.92711e-06
5.92742e-05	4.34547e-06	4.34547e-06
6.32385e-05	6.23399e-06	6.23399e-06
6.82908e-05	7.44266e-06	7.44266e-06
7.41232e-05	8.0643e-06	8.0643e-06
8.06221e-05	8.2524e-06	8.2524e-06
8.77223e-05	8.16049e-06	8.16049e-06
9.53583e-05	7.94206e-06	7.94206e-06
0.000103465	7.75063e-06	7.75063e-06
0.000111977	7.7397e-06	7.7397e-06
0.00012083	8.01419e-06	8.01419e-06
0.000129946	8.48456e-06	8.48456e-06
0.000139202	9.01268e-06	9.01268e-06
0.000148462	9.46044e-06	9.46044e-06
0.000157592	9.68969e-06	9.68969e-06
0.000166457	9.56232e-06	9.56232e-06
0.00017492	8.94018e-06	8.94018e-06
0.000182847	7.72626e-06	7.72626e-06
0.000190051	5.98794e-06	5.98794e-06
0.000196137	3.83373e-06	3.83373e-06
0.000200657	1.3721e-06	1.3721e-06
0.000203165	-1.28843e-06	-1.28843e-06
0.000203214	-4.03939e-06	-4.03939e-06
0.000200357	-6.77227e-06	-6.77227e-06
0.000194146	-9.38363e-06	-9.38363e-06
0.000184328	-1.17902e-05	-1.17902e-05
0.000171417	-1.39138e-05	-1.39138e-05
0.000156122	-1.56761e-05	-1.56761e-05
0.00013915	-1.69991e-05	-1.69991e-05
0.000121209	-1.78043e-05	-1.78043e-05
0.000103007	-1.80137e-05	-1.80137e-05
8.52514e-05	-1.75802e-05	-1.75802e-05
6.85517e-05	-1.65811e-05	-1.65811e-05
5.31199e-05	-1.5125e-05	-1.5125e-05
3.90697e-05	-1.33204e-05	-1.33204e-05
2.65144e-05	-1.1276e-05	-1.1276e-05
1.55677e-05	-9.10015e-06	-9.10015e-06
6.34285e-06	-6.90152e-06	-6.90152e-06
-1.04653e-06	-4.76456e-06	-4.76456e-06
-6.48629e-06	-2.67752e-06	-2.67752e-06
-9.85942e-06	-6.04598e-07	-6.04598e-07
-1.10482e-05	1.49001e-06	1.49001e-06
-9.93489e-06	3.6421e-06	3.6421e-06
-6.40179e-06	5.88749e-06	5.88749e-06
-3.3118e-07	8.26198e-06	8.26198e-06
8.39467e-06	1.07768e-05	1.07768e-05
1.98292e-05	1.33453e-05	1.33453e-05
3.37685e-05	1.58559e-05	1.58559e-05
4.99445e-05	1.81974e-05	1.81974e-05
6.80892e-05	2.02585e-05	2.02585e-05
8.79343e-05	2.19277e-05	2.19277e-05
0.000109212	2.30937e-05	2.30937e-05
0.000131654	2.36744e-05	2.36744e-05
0.000154953	2.37037e-05	2.37037e-05
0.000178647	2.32448e-05	2.32448e-05
0.000202237	2.23608e-05	2.23608e-05
0.00022522	2.11149e-05	2.11149e-05
0.000247097	1.95703e-05	1.95703e-05
0.000267367	1.77901e-05	1.77901e-05
0.00028553	1.58324e-05	1.58324e-05
0.000301186	1.37354e-05	1.37354e-05
0.000314346	1.15325e-05	1.15325e-05
0.000325122	9.25673e-06	9.25672e-06
0.000333627	6.94144e-06	6.94144e-06
0.000339973	4.61983e-06	4.61983e-06
0.000344273	2.32512e-06	2.32512e-06
0.000346638	8.13672e-08	8.13671e-08
0.000347136	-2.12411e-06	-2.12411e-06
0.000345657	-4.31317e-06	-4.31317e-06
0.000342042	-6.50767e-06	-6.50767e-06
0.000336137	-8.72946e-06	-8.72945e-06
0.000327785	-1.10004e-05	-1.10004e-05
0.000316828	-1.33423e-05	-1.33423e-05
0.000303168	-1.57602e-05	-1.57602e-05
0.000286926	-1.81914e-05	-1.81914e-05
0.000268281	-2.05563e-05	-2.05563e-05
0.00024741	-2.27754e-05	-2.27754e-05
0.000224493	-2.4769e-05	-2.4769e-05
0.000199708	-2.64577e-05	-2.64577e-05
0.000173232	-2.77618e-05	-2.77618e-05
0.000145322	-2.86077e-05	-2.86077e-05
0.000116539	-2.89452e-05	-2.89452e-05
8.75241e-05	-2.873e-05	-2.873e-05
5.89162e-05	-2.79179e-05	-2.79179e-05
3.13552e-05	-2.64646e-05	-2.64646e-05
5.48077e-06	-2.43257e-05	-2.43257e-05
-1.80675e-05	-2.14572e-05	-2.14572e-05
-3.87114e-05	-1.78585e-05	-1.78585e-05
-5.61186e-05	-1.3705e-05	-1.3705e-05
-7.00184e-05	-9.2159e-06	-9.2159e-06
-8.014e-05	-4.61043e-06	-4.61043e-06
-8.62127e-05	-1.07806e-07	-1.07806e-07
-8.79656e-05	4.07276e-06	4.07276e-06
-8.5128e-05	7.71205e-06	7.71205e-06
-7.76456e-05	1.06315e-05	1.06315e-05
-6.63304e-05	1.28154e-05	1.28154e-05
-5.22107e-05	1.42886e-05	1.42886e-05
-3.6315e-05	1.50759e-05	1.50759e-05
-1.96718e-05	1.52022e-05	1.52022e-05
-3.30932e-06	1.46925e-05	1.46925e-05
1.17439e-05	1.35716e-05	1.35716e-05
2.46412e-05	1.18851e-05	1.18851e-05
3.52632e-05	9.76137e-06	9.76137e-06
4.36724e-05	7.34926e-06	7.34926e-06
4.99311e-05	4.79782e-06	4.79782e-06
5.41017e-05	2.25603e-06	2.25603e-06
5.62466e-05	-1.2712e-07	-1.2712e-07
5.64283e-05	-2.20265e-06	-2.20265e-06
5.47512e-05	-3.85197e-06	-3.85197e-06
5.14883e-05	-5.07806e-06	-5.07806e-06
4.69546e-05	-5.91429e-06	-5.91429e-06
4.14654e-05	-6.39404e-06	-6.39404e-06
3.53357e-05	-6.55066e-06	-6.55066e-06
2.88805e-05	-6.41755e-06	-6.41755e-06
2.24151e-05	-6.02806e-06	-6.02806e-06
1.62377e-05	-5.41348e-06	-5.41348e-06
1.05806e-05	-4.59667e-06	-4.59667e-06
5.65894e-06	-3.59841e-06	-3.59841e-06
1.68826e-06	-2.43947e-06	-2.43947e-06
-1.11607e-06	-1.14061e-06	-1.14061e-06
-2.53867e-06	2.77371e-07	2.77371e-07
-2.36413e-06	1.79324e-06	1.79324e-06
-4.21504e-07	3.38384e-06	3.38384e-06
3.2825e-06	5.02551e-06	5.02551e-06
8.69672e-06	6.69463e-06	6.69463e-06
1.577e-05	8.36755e-06	8.36755e-06
2.44512e-05	1.00206e-05	1.00206e-05
3.46892e-05	1.16302e-05	1.16302e-05
4.64328e-05	1.31685e-05	1.31685e-05
5.96075e-05	1.45908e-05	1.45908e-05
7.40459e-05	1.58483e-05	1.58483e-05
8.95569e-05	1.68922e-05	1.68922e-05
0.00010595	1.76735e-05	1.76735e-05
0.000123033	1.81435e-05	1.81435e-05
0.000140617	1.82533e-05	1.82533e-05
0.00015851	1.79695e-05	1.79695e-05
0.000176488	1.73204e-05	1.73204e-05
0.000194189	1.63496e-05	1.63496e-05
0.00021122	1.51009e-05	1.51009e-05
0.000227187	1.3618e-05	1.3618e-05
0.000241696	1.19446e-05	1.19446e-05
0.000254352	1.01244e-05	1.01244e-05
0.000264761	8.20079e-06	8.20079e-06
0.000272633	6.216e-06	6.216e-06
0.000278086	4.21197e-06	4.21197e-06
0.000281343	2.23062e-06	2.23062e-06
0.000282627	3.13871e-07	3.13871e-07
0.000282162	-1.49635e-06	-1.49635e-06
0.000280169	-3.15812e-06	-3.15812e-06
0.000276871	-4.6284e-06	-4.62839e-06
0.00027249	-5.85971e-06	-5.85971e-06
0.00026724	-6.8035e-06	-6.8035e-06
0.000261335	-7.41116e-06	-7.41116e-06
0.000254986	-7.63414e-06	-7.63414e-06
0.000248408	-7.42384e-06	-7.42383e-06
0.000241813	-6.73168e-06	-6.73168e-06
0.000235415	-5.51844e-06	-5.51844e-06
0.000229517	-3.78219e-06	-3.78219e-06
0.000224784	-1.53038e-06	-1.53038e-06
0.000221972	1.22956e-06	1.22956e-06
0.000221835	4.4902e-06	4.4902e-06
0.00022513	8.24412e-06	8.24412e-06
0.000232611	1.24839e-05	1.24839e-05
0.000245035	1.7182e-05	1.7182e-05
0.000262999	2.2231e-05	2.2231e-05
0.000286478	2.75033e-05	2.75033e-05
0.000315286	3.28714e-05	3.28714e-05
0.000349241	3.82078e-05	3.82078e-05
0.000388159	4.33848e-05	4.33848e-05
0.000431855	4.8275e-05	4.8275e-05
0.000480147	5.27508e-05	5.27508e-05
0.000532752	5.66847e-05	5.66847e-05
0.000588996	5.9949e-05	5.9949e-05
0.000648107	6.24162e-05	6.24162e-05
0.000709313	6.39587e-05	6.39587e-05
0.00077184	6.44489e-05	6.44488e-05
0.000834918	6.37591e-05	6.37591e-05
0.000897773	6.18051e-05	6.1805e-05
0.000959563	5.86751e-05	5.8675e-05
0.00101917	5.45004e-05	5.45004e-05
0.00107539	4.94127e-05	4.94126e-05
0.00112704	4.35432e-05	4.35431e-05
0.00117292	3.70235e-05	3.70234e-05
0.00121185	2.9985e-05	2.99849e-05
0.00124262	2.25593e-05	2.25592e-05

## Sheet: Oki-16AR
y'	y''	kappa		from J+30 msec to onset of next P
-0.00228135	0.000288319	0.000288317
-0.00199917	0.000269049	0.000269047		The data of the first derivative, second derivative and curvature curve of Case 8.
-0.00173486	0.000250009	0.000250008
-0.00148792	0.000231374	0.000231374
-0.00125781	0.000213319	0.000213319
-0.00104403	0.000196019	0.000196019
-0.000846048	0.000179648	0.000179648
-0.000663358	0.000164341	0.000164341
-0.000495416	0.000150071	0.000150071
-0.000341596	0.000136772	0.000136772
-0.000201251	0.000124377	0.000124377
-7.37341e-05	0.000112818	0.000112818
4.16031e-05	0.000102031	0.000102031
0.000145408	9.19468e-05	9.19468e-05
0.000238327	8.24998e-05	8.24998e-05
0.000321008	7.36231e-05	7.36231e-05
0.000394099	6.525e-05	6.52499e-05
0.000458247	5.73137e-05	5.73137e-05
0.000514078	4.97611e-05	4.97611e-05
0.000562135	4.25934e-05	4.25934e-05
0.000602941	3.58253e-05	3.58253e-05
0.000637017	2.94714e-05	2.94714e-05
0.000664884	2.35465e-05	2.35465e-05
0.000687066	1.80654e-05	1.80654e-05
0.000704084	1.30426e-05	1.30426e-05
0.000716459	8.49295e-06	8.49294e-06
0.000724714	4.43115e-06	4.43114e-06
0.000729371	8.71891e-07	8.7189e-07
0.000730952	-2.1701e-06	-2.1701e-06
0.000729933	-4.69149e-06	-4.69148e-06
0.00072661	-6.73438e-06	-6.73438e-06
0.000721235	-8.35226e-06	-8.35225e-06
0.000714058	-9.5986e-06	-9.59859e-06
0.00070533	-1.05269e-05	-1.05269e-05
0.000695303	-1.11906e-05	-1.11906e-05
0.000684226	-1.16432e-05	-1.16432e-05
0.000672351	-1.19382e-05	-1.19382e-05
0.000659929	-1.21291e-05	-1.21291e-05
0.000647211	-1.22693e-05	-1.22693e-05
0.000634405	-1.24031e-05	-1.24031e-05
0.000621554	-1.25377e-05	-1.25377e-05
0.000608657	-1.26709e-05	-1.26709e-05
0.000595713	-1.28008e-05	-1.28008e-05
0.000582722	-1.29252e-05	-1.29252e-05
0.000569685	-1.30421e-05	-1.30421e-05
0.0005566	-1.31495e-05	-1.31495e-05
0.000543467	-1.32452e-05	-1.32452e-05
0.000530286	-1.33272e-05	-1.33272e-05
0.000517057	-1.33934e-05	-1.33934e-05
0.00050378	-1.34419e-05	-1.34419e-05
0.000490457	-1.34704e-05	-1.34704e-05
0.000477106	-1.34773e-05	-1.34773e-05
0.000463751	-1.34608e-05	-1.34608e-05
0.000450411	-1.34191e-05	-1.34191e-05
0.000437109	-1.33505e-05	-1.33505e-05
0.000423866	-1.32532e-05	-1.32532e-05
0.000410705	-1.31254e-05	-1.31254e-05
0.000397646	-1.29655e-05	-1.29655e-05
0.000384711	-1.27716e-05	-1.27716e-05
0.000371923	-1.2542e-05	-1.2542e-05
0.000359309	-1.22748e-05	-1.22748e-05
0.000346923	-1.19677e-05	-1.19677e-05
0.000334823	-1.16181e-05	-1.16181e-05
0.00032307	-1.12237e-05	-1.12237e-05
0.000311722	-1.0782e-05	-1.0782e-05
0.000300839	-1.02904e-05	-1.02904e-05
0.000290481	-9.74648e-06	-9.74648e-06
0.000280707	-9.14783e-06	-9.14783e-06
0.000271577	-8.49193e-06	-8.49193e-06
0.00026315	-7.77632e-06	-7.77632e-06
0.000255486	-6.99852e-06	-6.99852e-06
0.000248637	-6.15838e-06	-6.15838e-06
0.000242628	-5.26497e-06	-5.26497e-06
0.00023748	-4.32968e-06	-4.32968e-06
0.00023321	-3.36389e-06	-3.36389e-06
0.000229838	-2.37898e-06	-2.37898e-06
0.000227382	-1.38636e-06	-1.38636e-06
0.000225861	-3.97396e-07	-3.97396e-07
0.000225295	5.7652e-07	5.7652e-07
0.000225701	1.524e-06	1.524e-06
0.000227099	2.43366e-06	2.43366e-06
0.000229492	3.29554e-06	3.29554e-06
0.00023282	4.1054e-06	4.1054e-06
0.000237007	4.8604e-06	4.8604e-06
0.000241978	5.55774e-06	5.55774e-06
0.000247656	6.19459e-06	6.19459e-06
0.000253966	6.76813e-06	6.76813e-06
0.000260831	7.27553e-06	7.27553e-06
0.000268177	7.71399e-06	7.71399e-06
0.000275927	8.08067e-06	8.08067e-06
0.000284006	8.37276e-06	8.37276e-06
0.000292338	8.58744e-06	8.58743e-06
0.000300851	8.72349e-06	8.72349e-06
0.000309488	8.78614e-06	8.78614e-06
0.000318198	8.78224e-06	8.78224e-06
0.000326928	8.71861e-06	8.71861e-06
0.000335627	8.60211e-06	8.6021e-06
0.000344241	8.43955e-06	8.43955e-06
0.000352718	8.23779e-06	8.23779e-06
0.000361007	8.00366e-06	8.00366e-06
0.000369055	7.74399e-06	7.74399e-06
0.00037681	7.46563e-06	7.46563e-06
0.000384231	7.17524e-06	7.17523e-06
0.000391328	6.87873e-06	6.87873e-06
0.000398122	6.58187e-06	6.58187e-06
0.000404634	6.29041e-06	6.29041e-06
0.000410884	6.01009e-06	6.01009e-06
0.000416895	5.74667e-06	5.74667e-06
0.000422687	5.50589e-06	5.50589e-06
0.000428281	5.29352e-06	5.29351e-06
0.000433699	5.11529e-06	5.11529e-06
0.000438961	4.97696e-06	4.97696e-06
0.000444088	4.88428e-06	4.88428e-06
0.000449104	4.84063e-06	4.84063e-06
0.000454031	4.83991e-06	4.83991e-06
0.000458895	4.87362e-06	4.87362e-06
0.000463723	4.93329e-06	4.93329e-06
0.000468539	5.01044e-06	5.01044e-06
0.000473368	5.09659e-06	5.09659e-06
0.000478237	5.18326e-06	5.18326e-06
0.000483169	5.26196e-06	5.26196e-06
0.000488192	5.32422e-06	5.32422e-06
0.000493329	5.36156e-06	5.36155e-06
0.000498596	5.36727e-06	5.36727e-06
0.000503962	5.34179e-06	5.34179e-06
0.000509385	5.28732e-06	5.28732e-06
0.000514822	5.20608e-06	5.20608e-06
0.000520232	5.10027e-06	5.10026e-06
0.000525574	4.9721e-06	4.97209e-06
0.000530805	4.82378e-06	4.82378e-06
0.000535883	4.65752e-06	4.65752e-06
0.000540767	4.47553e-06	4.47553e-06
0.000545415	4.28002e-06	4.28002e-06
0.000549784	4.0732e-06	4.07319e-06
0.000553843	3.85703e-06	3.85702e-06
0.000557596	3.6325e-06	3.6325e-06
0.000561056	3.40036e-06	3.40036e-06
0.000564237	3.16135e-06	3.16135e-06
0.000567153	2.91622e-06	2.91621e-06
0.000569818	2.6657e-06	2.6657e-06
0.000572246	2.41056e-06	2.41056e-06
0.00057445	2.15152e-06	2.15152e-06
0.000576444	1.88934e-06	1.88934e-06
0.000578242	1.62476e-06	1.62476e-06
0.000579853	1.35875e-06	1.35875e-06
0.000581273	1.09323e-06	1.09322e-06
0.000582493	8.30308e-07	8.30307e-07
0.000583504	5.72135e-07	5.72134e-07
0.000584297	3.20839e-07	3.20839e-07
0.000584862	7.85533e-08	7.85532e-08
0.000585192	-1.52589e-07	-1.52589e-07
0.000585277	-3.70454e-07	-3.70454e-07
0.000585109	-5.7291e-07	-5.7291e-07
0.000584677	-7.57823e-07	-7.57822e-07
0.000583975	-9.23059e-07	-9.23059e-07
0.000583001	-1.06664e-06	-1.06664e-06
0.000581795	-1.1872e-06	-1.18719e-06
0.000580406	-1.28351e-06	-1.28351e-06
0.000578882	-1.35437e-06	-1.35437e-06
0.00057727	-1.39856e-06	-1.39856e-06
0.00057562	-1.41487e-06	-1.41487e-06
0.00057398	-1.40207e-06	-1.40207e-06
0.000572398	-1.35896e-06	-1.35895e-06
0.000570922	-1.28431e-06	-1.28431e-06
0.000569602	-1.17691e-06	-1.17691e-06
0.000568484	-1.03695e-06	-1.03695e-06
0.000567607	-8.70185e-07	-8.70184e-07
0.000566961	-6.83763e-07	-6.83763e-07
0.000566525	-4.84844e-07	-4.84843e-07
0.000566277	-2.80582e-07	-2.80581e-07
0.000566198	-7.81322e-08	-7.81321e-08
0.000566267	1.1535e-07	1.1535e-07
0.000566462	2.92709e-07	2.92709e-07
0.000566762	4.46791e-07	4.4679e-07
0.000567148	5.70439e-07	5.70439e-07
0.000567597	6.565e-07	6.565e-07
0.000568091	7.00235e-07	7.00235e-07
0.000568619	7.06573e-07	7.06573e-07
0.00056917	6.8286e-07	6.82859e-07
0.000569735	6.36441e-07	6.3644e-07
0.000570304	5.74662e-07	5.74662e-07
0.000570867	5.0487e-07	5.04869e-07
0.000571415	4.34409e-07	4.34409e-07
0.000571937	3.70626e-07	3.70626e-07
0.000572425	3.20867e-07	3.20867e-07
0.000572867	2.92478e-07	2.92477e-07
0.000573255	2.91954e-07	2.91954e-07
0.000573588	3.22399e-07	3.22399e-07
0.000573906	3.86066e-07	3.86066e-07
0.000574257	4.85208e-07	4.85208e-07
0.000574691	6.22078e-07	6.22078e-07
0.000575256	7.9893e-07	7.9893e-07
0.000576002	1.01802e-06	1.01802e-06
0.000576977	1.28159e-06	1.28159e-06
0.00057823	1.59191e-06	1.59191e-06
0.000579811	1.95122e-06	1.95122e-06
0.000581768	2.36178e-06	2.36177e-06
0.000584149	2.82499e-06	2.82499e-06
0.000586998	3.3389e-06	3.33889e-06
0.000590357	3.90068e-06	3.90067e-06
0.00059427	4.50752e-06	4.50752e-06
0.000598779	5.15662e-06	5.15662e-06
0.000603926	5.84515e-06	5.84515e-06
0.000609754	6.57032e-06	6.57031e-06
0.000616307	7.32929e-06	7.32929e-06
0.000623626	8.11928e-06	8.11927e-06
0.000631754	8.93745e-06	8.93744e-06
0.000640734	9.77992e-06	9.77992e-06
0.000650598	1.06385e-05	1.06385e-05
0.000661332	1.15041e-05	1.15041e-05
0.000672912	1.23673e-05	1.23673e-05
0.000685316	1.32189e-05	1.32189e-05
0.000698518	1.40498e-05	1.40498e-05
0.000712494	1.48506e-05	1.48506e-05
0.00072722	1.56121e-05	1.56121e-05
0.000742673	1.63252e-05	1.63252e-05
0.000758828	1.69805e-05	1.69805e-05
0.000775662	1.75689e-05	1.75689e-05
0.000793142	1.80834e-05	1.80834e-05
0.000811206	1.8527e-05	1.8527e-05
0.000829781	1.89046e-05	1.89046e-05
0.000848798	1.92216e-05	1.92216e-05
0.000868185	1.94831e-05	1.94831e-05
0.000887871	1.96943e-05	1.96943e-05
0.000907785	1.98604e-05	1.98603e-05
0.000927855	1.99864e-05	1.99864e-05
0.000948012	2.00777e-05	2.00776e-05
0.000968184	2.01393e-05	2.01393e-05
0.000988299	2.01782e-05	2.01782e-05
0.00100831	2.02086e-05	2.02085e-05
0.00102827	2.0246e-05	2.0246e-05
0.00104825	2.03065e-05	2.03064e-05
0.00106833	2.04057e-05	2.04056e-05
0.00108858	2.05595e-05	2.05594e-05
0.00110907	2.07837e-05	2.07836e-05
0.00112988	2.1094e-05	2.1094e-05
0.00115108	2.15064e-05	2.15064e-05
0.00117275	2.20366e-05	2.20365e-05
0.00119496	2.27004e-05	2.27003e-05
0.0012178	2.35103e-05	2.35103e-05
0.00124139	2.4466e-05	2.4466e-05
0.0012659	2.55639e-05	2.55638e-05
0.00129145	2.68001e-05	2.68001e-05
0.00131819	2.81712e-05	2.81711e-05
0.00134627	2.96734e-05	2.96733e-05
0.00137583	3.13031e-05	3.1303e-05
0.00140702	3.30566e-05	3.30565e-05
0.00143997	3.49303e-05	3.49302e-05
0.00147484	3.69205e-05	3.69204e-05
0.00151176	3.90222e-05	3.90221e-05
0.00155087	4.1225e-05	4.12248e-05
0.00159223	4.35169e-05	4.35167e-05
0.00163587	4.58863e-05	4.58861e-05
0.00168186	4.83213e-05	4.83211e-05
0.00173023	5.081e-05	5.08098e-05
0.00178103	5.33408e-05	5.33405e-05
0.0018343	5.59016e-05	5.59014e-05
0.00189009	5.84809e-05	5.84805e-05
0.00194845	6.10666e-05	6.10662e-05
0.00200942	6.3647e-05	6.36466e-05
0.00207303	6.62116e-05	6.62112e-05
0.00213925	6.87551e-05	6.87547e-05
0.00220805	7.12736e-05	7.12731e-05
0.00227938	7.37631e-05	7.37626e-05
0.0023532	7.62197e-05	7.6219e-05
0.00242947	7.86393e-05	7.86386e-05
0.00250814	8.10181e-05	8.10173e-05
0.00258919	8.3352e-05	8.33511e-05
0.00267256	8.56371e-05	8.56362e-05
0.00275821	8.78694e-05	8.78684e-05
0.00284611	9.00438e-05	9.00428e-05
0.00293619	9.21504e-05	9.21492e-05
0.00302837	9.41778e-05	9.41765e-05
0.00312255	9.61149e-05	9.61135e-05
0.00321862	9.79505e-05	9.79489e-05
0.00331647	9.96734e-05	9.96717e-05
0.00341601	0.000101272	0.000101271
0.00351713	0.000102736	0.000102734
0.00361972	0.000104054	0.000104052
0.00372369	0.000105214	0.000105212
0.00382893	0.000106205	0.000106203
0.0039353	0.000107015	0.000107013
0.00404256	0.000107624	0.000107621
0.00415042	0.00010801	0.000108007
0.0042586	0.000108152	0.000108149	SdFmax
0.00436683	0.000108028	0.000108025
0.00447481	0.000107618	0.000107614
0.00458227	0.000106899	0.000106895
0.00468892	0.00010585	0.000105847
0.00479449	0.000104451	0.000104447
0.00489869	0.000102679	0.000102675
0.00500124	0.000100514	0.00010051
0.00510183	9.79417e-05	9.79379e-05
0.00519999	9.49481e-05	9.49442e-05
0.00529521	9.15194e-05	9.15155e-05
0.00538701	8.76419e-05	8.76381e-05
0.00547489	8.33019e-05	8.32982e-05
0.00555834	7.84857e-05	7.84821e-05
0.00563687	7.31796e-05	7.31761e-05
0.00570997	6.73699e-05	6.73666e-05
0.00577716	6.10427e-05	6.10397e-05
0.00583792	5.41845e-05	5.41818e-05
0.00589178	4.67879e-05	4.67854e-05
0.00593826	3.88707e-05	3.88687e-05
0.00597693	3.04575e-05	3.04559e-05
0.00600732	2.15726e-05	2.15715e-05
0.00602898	1.22404e-05	1.22397e-05
0.00604148	2.48509e-06	2.48495e-06
0.00604434	-7.66881e-06	-7.66839e-06
0.00603713	-1.8197e-05	-1.8196e-05
0.00601938	-2.90751e-05	-2.90735e-05
0.00599066	-4.02787e-05	-4.02765e-05
0.0059505	-5.17835e-05	-5.17808e-05
0.00589852	-6.35622e-05	-6.35589e-05
0.00583457	-7.55757e-05	-7.55719e-05
0.00575857	-8.7782e-05	-8.77776e-05
0.00567044	-0.000100139	-0.000100134
0.0055701	-0.000112605	-0.0001126
0.00545746	-0.000125137	-0.000125132
0.00533244	-0.000137695	-0.000137689
0.00519496	-0.000150235	-0.000150229
0.00504493	-0.000162715	-0.000162709
0.00488228	-0.000175095	-0.000175088
0.00470699	-0.000187331	-0.000187325
0.00451933	-0.000199383	-0.000199377
0.00431962	-0.000211209	-0.000211203
0.0041082	-0.00022277	-0.000222764
0.00388542	-0.000234024	-0.000234018
0.00365159	-0.000244929	-0.000244924
0.00340706	-0.000255446	-0.000255442
0.00315216	-0.000265533	-0.000265529
0.00288722	-0.00027515	-0.000275146
0.00261257	-0.000284255	-0.000284252
0.00232856	-0.000292807	-0.000292804
0.00203559	-0.000300767	-0.000300765
0.00173438	-0.000308098	-0.000308097
0.00142572	-0.000314767	-0.000314766
0.0011104	-0.000320736	-0.000320736
0.000789223	-0.000325972	-0.000325972
0.000462974	-0.000330439	-0.000330439
0.00013245	-0.000334103	-0.000334103
-0.000201558	-0.000336928	-0.000336928
-0.000538256	-0.000338879	-0.000338879
-0.00087685	-0.000339922	-0.000339921
-0.00121653	-0.000340028	-0.000340027	SdFmin
-0.00155638	-0.0003392	-0.000339199
-0.0018955	-0.000337449	-0.000337447
-0.00223295	-0.000334784	-0.000334782
-0.00256782	-0.000331216	-0.000331213
-0.00289918	-0.000326755	-0.000326751
-0.00322611	-0.000321411	-0.000321406
-0.00354769	-0.000315193	-0.000315187
-0.00386299	-0.000308113	-0.000308106
-0.0041711	-0.00030018	-0.000300172
-0.00447109	-0.000291404	-0.000291395
-0.00476209	-0.000281804	-0.000281795
-0.00504344	-0.000271431	-0.000271421
-0.00531455	-0.000260346	-0.000260335
-0.00557481	-0.000248607	-0.000248595
-0.00582361	-0.000236274	-0.000236262
-0.00606036	-0.000223408	-0.000223395
-0.00628445	-0.000210067	-0.000210055
-0.00649527	-0.000196312	-0.0001963
-0.00669223	-0.000182203	-0.000182191
-0.00687471	-0.000167799	-0.000167787
-0.00704224	-0.000153159	-0.000153147
-0.00719475	-0.000138339	-0.000138328
-0.00733233	-0.000123395	-0.000123385
-0.00745502	-0.000108382	-0.000108373
-0.0075629	-9.33554e-05	-9.33474e-05
-0.00765604	-7.83707e-05	-7.83638e-05
-0.00773449	-6.34831e-05	-6.34774e-05
-0.00779833	-4.8748e-05	-4.87436e-05
-0.00784761	-3.42209e-05	-3.42178e-05
-0.0078824	-1.99572e-05	-1.99553e-05
-0.00790277	-6.01207e-06	-6.01151e-06
-0.00790886	7.56421e-06	7.5635e-06
-0.00790112	2.07426e-05	2.07406e-05
-0.00788006	3.34992e-05	3.34961e-05
-0.00784622	4.58102e-05	4.5806e-05
-0.00780011	5.76517e-05	5.76465e-05
-0.00774226	6.9e-05	6.89938e-05
-0.00767318	7.98311e-05	7.98241e-05
-0.00759342	9.01213e-05	9.01135e-05
-0.00750347	9.98465e-05	9.98381e-05
-0.00740388	0.000108983	0.000108974
-0.00729516	0.000117513	0.000117503
-0.00717784	0.00012544	0.00012543
-0.0070525	0.000132774	0.000132764
-0.00691973	0.000139526	0.000139516
-0.00678011	0.000145705	0.000145695
-0.00663423	0.000151321	0.000151311
-0.00648266	0.000156383	0.000156373
-0.00632601	0.000160903	0.000160893
-0.00616484	0.00016489	0.00016488
-0.00599976	0.000168353	0.000168344
-0.00583133	0.000171303	0.000171294
-0.00566013	0.00017375	0.000173742
-0.00548658	0.00017571	0.000175703
-0.00531112	0.000177199	0.000177192
-0.00513415	0.000178233	0.000178226
-0.0049561	0.000178828	0.000178821
-0.00477737	0.000179	0.000178994	SdSmax
-0.00459838	0.000178765	0.000178759
-0.00441956	0.000178139	0.000178134
-0.0042413	0.000177138	0.000177134
-0.00406404	0.000175779	0.000175775
-0.00388818	0.000174078	0.000174074
-0.00371412	0.000172052	0.000172049
-0.00354213	0.000169721	0.000169718
-0.00337247	0.000167101	0.000167098
-0.00320538	0.000164212	0.000164209
-0.00304111	0.000161071	0.000161069
-0.00287993	0.000157698	0.000157696
-0.00272207	0.000154109	0.000154107
-0.00256779	0.000150323	0.000150322
-0.00241734	0.000146359	0.000146358
-0.00227098	0.000142235	0.000142234
-0.0021289	0.000137969	0.000137968
-0.0019912	0.000133582	0.000133581
-0.00185789	0.000129096	0.000129095
-0.00172902	0.000124531	0.000124531
-0.00160461	0.00011991	0.00011991
-0.0014847	0.000115253	0.000115253
-0.00136932	0.000110582	0.000110582
-0.00125851	0.000105918	0.000105918
-0.00115229	0.000101282	0.000101282
-0.00105071	9.66964e-05	9.66962e-05
-0.000953788	9.21784e-05	9.21782e-05
-0.000861541	8.77343e-05	8.77342e-05
-0.000773874	8.3367e-05	8.33669e-05
-0.000690672	7.90794e-05	7.90794e-05
-0.000611817	7.48746e-05	7.48745e-05
-0.000537191	7.07552e-05	7.07552e-05
-0.000466679	6.67244e-05	6.67243e-05
-0.000400163	6.27849e-05	6.27849e-05
-0.000337527	5.89397e-05	5.89397e-05
-0.000278654	5.51917e-05	5.51917e-05
-0.000223426	5.15438e-05	5.15438e-05
-0.000171738	4.79969e-05	4.79969e-05
-0.000123532	4.45441e-05	4.45441e-05
-7.87582e-05	4.11764e-05	4.11764e-05
-3.73703e-05	3.78848e-05	3.78848e-05
6.79957e-07	3.46604e-05	3.46604e-05
3.54403e-05	3.14943e-05	3.14943e-05
6.69585e-05	2.83774e-05	2.83774e-05
9.52824e-05	2.53009e-05	2.53009e-05
0.00012046	2.22557e-05	2.22557e-05
0.000142538	1.92329e-05	1.92329e-05
0.000161566	1.62271e-05	1.62271e-05
0.000177593	1.32471e-05	1.32471e-05
0.000190684	1.03049e-05	1.03049e-05
0.000200903	7.41298e-06	7.41298e-06
0.000208317	4.58349e-06	4.58349e-06
0.000212993	1.8287e-06	1.8287e-06
0.000214996	-8.3914e-07	-8.3914e-07
0.000214393	-3.40779e-06	-3.40779e-06
0.00021125	-5.86499e-06	-5.86499e-06
0.000205633	-8.1985e-06	-8.1985e-06
0.000197607	-1.03961e-05	-1.03961e-05
0.000187259	-1.24471e-05	-1.24471e-05
0.00017475	-1.43474e-05	-1.43474e-05
0.000160262	-1.60945e-05	-1.60945e-05
0.000143977	-1.7686e-05	-1.7686e-05
0.000126076	-1.91194e-05	-1.91194e-05
0.000106741	-2.03922e-05	-2.03922e-05
8.61515e-05	-2.15019e-05	-2.15019e-05
6.44909e-05	-2.2446e-05	-2.2446e-05
4.19401e-05	-2.3222e-05	-2.3222e-05
1.86804e-05	-2.38275e-05	-2.38275e-05
-5.10649e-06	-2.42619e-05	-2.42619e-05
-2.92499e-05	-2.45329e-05	-2.45329e-05
-5.36214e-05	-2.46497e-05	-2.46497e-05
-7.81032e-05	-2.4622e-05	-2.4622e-05
-0.000102577	-2.44592e-05	-2.44592e-05
-0.000126926	-2.41708e-05	-2.41708e-05
-0.000151032	-2.37664e-05	-2.37664e-05
-0.000174777	-2.32553e-05	-2.32553e-05
-0.000198044	-2.26472e-05	-2.26472e-05
-0.000220713	-2.19514e-05	-2.19514e-05
-0.000242669	-2.11775e-05	-2.11775e-05
-0.000263808	-2.03349e-05	-2.03349e-05
-0.000284087	-1.94331e-05	-1.94331e-05
-0.000303481	-1.84815e-05	-1.84815e-05
-0.000321963	-1.74896e-05	-1.74896e-05
-0.000339504	-1.64668e-05	-1.64668e-05
-0.00035608	-1.54224e-05	-1.54224e-05
-0.000371662	-1.4366e-05	-1.4366e-05
-0.000386224	-1.3307e-05	-1.3307e-05
-0.00039974	-1.22547e-05	-1.22547e-05
-0.000412181	-1.12187e-05	-1.12187e-05
-0.000423522	-1.02068e-05	-1.02068e-05
-0.000433748	-9.22105e-06	-9.22105e-06
-0.000442895	-8.26198e-06	-8.26198e-06
-0.000451012	-7.33009e-06	-7.33008e-06
-0.000458148	-6.42587e-06	-6.42586e-06
-0.000464351	-5.54984e-06	-5.54983e-06
-0.00046967	-4.7025e-06	-4.7025e-06
-0.000474154	-3.88436e-06	-3.88436e-06
-0.000477851	-3.09594e-06	-3.09594e-06
-0.00048081	-2.33774e-06	-2.33774e-06
-0.00048308	-1.61026e-06	-1.61026e-06
-0.000484704	-9.14006e-07	-9.14006e-07
-0.000485705	-2.49428e-07	-2.49427e-07
-0.000486098	3.83035e-07	3.83035e-07
-0.000485901	9.8294e-07	9.8294e-07
-0.00048513	1.54985e-06	1.54985e-06
-0.000483801	2.08332e-06	2.08332e-06
-0.000481932	2.58291e-06	2.5829e-06
-0.000479538	3.04818e-06	3.04817e-06
-0.000476637	3.47869e-06	3.47868e-06
-0.000473245	3.87399e-06	3.87399e-06
-0.000469379	4.23365e-06	4.23364e-06
-0.000465063	4.55714e-06	4.55713e-06
-0.000460349	4.84395e-06	4.84395e-06
-0.000455298	5.09356e-06	5.09356e-06
-0.00044997	5.30546e-06	5.30546e-06
-0.000444425	5.47912e-06	5.47912e-06
-0.000438724	5.61403e-06	5.61403e-06
-0.000432927	5.70966e-06	5.70966e-06
-0.000427093	5.7655e-06	5.7655e-06
-0.000421285	5.78104e-06	5.78104e-06
-0.00041556	5.75574e-06	5.75574e-06
-0.000409967	5.69078e-06	5.69077e-06
-0.000404504	5.59402e-06	5.59402e-06
-0.000399154	5.47503e-06	5.47502e-06
-0.000393902	5.34335e-06	5.34334e-06
-0.000388733	5.20854e-06	5.20854e-06
-0.00038363	5.08016e-06	5.08016e-06
-0.000378578	4.96776e-06	4.96776e-06
-0.000373562	4.88089e-06	4.88089e-06
-0.000368566	4.82911e-06	4.82911e-06
-0.000363574	4.82198e-06	4.82198e-06
-0.000358571	4.86608e-06	4.86608e-06
-0.00035354	4.95615e-06	4.95615e-06
-0.000348461	5.08395e-06	5.08395e-06
-0.000343312	5.24125e-06	5.24125e-06
-0.000338072	5.41982e-06	5.41982e-06
-0.000332718	5.61143e-06	5.61143e-06
-0.00032723	5.80784e-06	5.80784e-06
-0.000321586	6.00082e-06	6.00082e-06
-0.000315764	6.18214e-06	6.18214e-06
-0.000309743	6.34356e-06	6.34356e-06
-0.000303501	6.47686e-06	6.47686e-06
-0.000297031	6.57476e-06	6.57476e-06
-0.000290385	6.6338e-06	6.6338e-06
-0.000283628	6.65148e-06	6.65147e-06
-0.000276825	6.6253e-06	6.6253e-06
-0.000270043	6.55276e-06	6.55276e-06
-0.000263348	6.43136e-06	6.43136e-06
-0.000256804	6.25861e-06	6.25861e-06
-0.000250478	6.03199e-06	6.03199e-06
-0.000244435	5.74902e-06	5.74902e-06
-0.000238742	5.40719e-06	5.40719e-06
-0.000233463	5.00667e-06	5.00667e-06
-0.000228652	4.55824e-06	4.55824e-06
-0.000224306	4.07538e-06	4.07538e-06
-0.000220414	3.57153e-06	3.57153e-06
-0.000216959	3.06017e-06	3.06017e-06
-0.000213929	2.55474e-06	2.55474e-06
-0.000211308	2.0687e-06	2.0687e-06
-0.000209084	1.61552e-06	1.61552e-06
-0.000207241	1.20865e-06	1.20865e-06
-0.000205767	8.61551e-07	8.61551e-07
-0.000204646	5.87683e-07	5.87683e-07
-0.000203856	3.96861e-07	3.96861e-07
-0.000203339	2.84332e-07	2.84332e-07
-0.00020303	2.41697e-07	2.41697e-07
-0.000202862	2.60559e-07	2.60559e-07
-0.00020277	3.32523e-07	3.32523e-07
-0.000202687	4.49189e-07	4.49189e-07
-0.000202548	6.02162e-07	6.02162e-07
-0.000202285	7.83044e-07	7.83044e-07
-0.000201834	9.83439e-07	9.83439e-07
-0.000201128	1.19495e-06	1.19495e-06
-0.000200101	1.41036e-06	1.41036e-06
-0.000198703	1.62719e-06	1.62719e-06
-0.000196952	1.84414e-06	1.84414e-06
-0.000194881	2.05992e-06	2.05992e-06
-0.000192524	2.27322e-06	2.27322e-06
-0.000189913	2.48275e-06	2.48275e-06
-0.000187083	2.6872e-06	2.6872e-06
-0.000184067	2.8853e-06	2.88529e-06
-0.000180898	3.07572e-06	3.07572e-06
-0.000177611	3.25718e-06	3.25718e-06
-0.000174237	3.42838e-06	3.42838e-06
-0.000170812	3.58848e-06	3.58848e-06
-0.000167358	3.73851e-06	3.73851e-06
-0.000163859	3.87998e-06	3.87998e-06
-0.000160288	4.01437e-06	4.01437e-06
-0.000156618	4.14318e-06	4.14318e-06
-0.000152824	4.2679e-06	4.2679e-06
-0.000148878	4.39003e-06	4.39003e-06
-0.000144754	4.51107e-06	4.51107e-06
-0.000140425	4.6325e-06	4.6325e-06
-0.000135865	4.75583e-06	4.75583e-06
-0.000131047	4.88255e-06	4.88255e-06
-0.000125959	5.01225e-06	5.01225e-06
-0.000120649	5.13691e-06	5.13691e-06
-0.000115178	5.24659e-06	5.24659e-06
-0.000109608	5.33139e-06	5.33139e-06
-0.000104002	5.38136e-06	5.38136e-06
-9.84217e-05	5.38659e-06	5.38659e-06
-9.29285e-05	5.33714e-06	5.33714e-06
-8.75848e-05	5.22309e-06	5.22309e-06
-8.24525e-05	5.03452e-06	5.03452e-06
-7.75936e-05	4.7615e-06	4.7615e-06
-7.30702e-05	4.3982e-06	4.3982e-06
-6.89378e-05	3.95512e-06	3.95512e-06
-6.52264e-05	3.44687e-06	3.44687e-06
-6.19595e-05	2.88807e-06	2.88807e-06
-5.91608e-05	2.29332e-06	2.29332e-06
-5.68538e-05	1.67723e-06	1.67723e-06
-5.50619e-05	1.0544e-06	1.0544e-06
-5.3809e-05	4.39437e-07	4.39437e-07
-5.31183e-05	-1.53048e-07	-1.53048e-07
-5.30136e-05	-7.0845e-07	-7.0845e-07
-5.35184e-05	-1.21216e-06	-1.21216e-06
-5.46371e-05	-1.65183e-06	-1.65183e-06
-5.62974e-05	-2.02408e-06	-2.02408e-06
-5.84079e-05	-2.32782e-06	-2.32782e-06
-6.08771e-05	-2.56192e-06	-2.56192e-06
-6.36137e-05	-2.72527e-06	-2.72527e-06
-6.65262e-05	-2.81676e-06	-2.81676e-06
-6.95231e-05	-2.83528e-06	-2.83528e-06
-7.25131e-05	-2.77972e-06	-2.77972e-06
-7.54047e-05	-2.64895e-06	-2.64895e-06
-7.81064e-05	-2.44188e-06	-2.44188e-06
-8.05269e-05	-2.15907e-06	-2.15907e-06
-8.2586e-05	-1.80788e-06	-1.80788e-06
-8.42489e-05	-1.39734e-06	-1.39734e-06
-8.5492e-05	-9.36489e-07	-9.36489e-07
-8.62918e-05	-4.34361e-07	-4.34361e-07
-8.66247e-05	1.00004e-07	1.00004e-07
-8.64672e-05	6.5757e-07	6.5757e-07
-8.57958e-05	1.2293e-06	1.2293e-06
-8.4587e-05	1.80615e-06	1.80615e-06
-8.28171e-05	2.3791e-06	2.3791e-06
-8.04627e-05	2.9391e-06	2.9391e-06
-7.75126e-05	3.47759e-06	3.47759e-06
-7.40055e-05	3.98796e-06	3.98796e-06
-6.99923e-05	4.46406e-06	4.46406e-06
-6.55241e-05	4.89975e-06	4.89975e-06
-6.06519e-05	5.28889e-06	5.28889e-06
-5.54268e-05	5.62535e-06	5.62534e-06
-4.98998e-05	5.90297e-06	5.90297e-06
-4.41218e-05	6.11561e-06	6.11561e-06
-3.8144e-05	6.25715e-06	6.25715e-06
-3.20173e-05	6.32143e-06	6.32143e-06
-2.57928e-05	6.30417e-06	6.30417e-06
-1.95258e-05	6.20853e-06	6.20853e-06
-1.32886e-05	6.03952e-06	6.03952e-06
-7.15767e-06	5.80216e-06	5.80216e-06
-1.20974e-06	5.50146e-06	5.50146e-06
4.47866e-06	5.14243e-06	5.14243e-06
9.83095e-06	4.73009e-06	4.73009e-06
1.47706e-05	4.26946e-06	4.26946e-06
1.92209e-05	3.76554e-06	3.76554e-06
2.31054e-05	3.22336e-06	3.22336e-06
2.63474e-05	2.64792e-06	2.64792e-06
2.88884e-05	2.045e-06	2.045e-06
3.07419e-05	1.42345e-06	1.42345e-06
3.19392e-05	7.92855e-07	7.92855e-07
3.25118e-05	1.6282e-07	1.6282e-07
3.24912e-05	-4.57056e-07	-4.57056e-07
3.19087e-05	-1.05717e-06	-1.05717e-06
3.07959e-05	-1.62793e-06	-1.62793e-06
2.91841e-05	-2.15973e-06	-2.15973e-06
2.71048e-05	-2.64297e-06	-2.64297e-06
2.45894e-05	-3.06804e-06	-3.06804e-06
2.16695e-05	-3.42772e-06	-3.42772e-06
1.83791e-05	-3.72419e-06	-3.72419e-06
1.47642e-05	-3.96199e-06	-3.96199e-06
1.08733e-05	-4.14567e-06	-4.14567e-06
6.75505e-06	-4.27978e-06	-4.27978e-06
2.45796e-06	-4.36886e-06	-4.36886e-06
-1.96932e-06	-4.41746e-06	-4.41746e-06
-6.47821e-06	-4.43013e-06	-4.43013e-06
-1.10201e-05	-4.41142e-06	-4.41142e-06
-1.55464e-05	-4.36586e-06	-4.36586e-06
-2.00085e-05	-4.29801e-06	-4.29801e-06
-2.43637e-05	-4.21159e-06	-4.21159e-06
-2.85933e-05	-4.10702e-06	-4.10702e-06
-3.26844e-05	-3.9839e-06	-3.9839e-06
-3.66242e-05	-3.84184e-06	-3.84184e-06
-4.03997e-05	-3.68043e-06	-3.68043e-06
-4.39981e-05	-3.49927e-06	-3.49927e-06
-4.74066e-05	-3.29797e-06	-3.29797e-06
-5.06124e-05	-3.07612e-06	-3.07612e-06
-5.36024e-05	-2.83332e-06	-2.83332e-06
-5.6364e-05	-2.56918e-06	-2.56918e-06
-5.88842e-05	-2.28405e-06	-2.28405e-06
-6.11504e-05	-1.98139e-06	-1.98139e-06
-6.31507e-05	-1.66541e-06	-1.66541e-06
-6.48735e-05	-1.34031e-06	-1.34031e-06
-6.63071e-05	-1.01031e-06	-1.01031e-06
-6.74398e-05	-6.79613e-07	-6.79613e-07
-6.82601e-05	-3.52436e-07	-3.52436e-07
-6.87562e-05	-3.29871e-08	-3.29871e-08
-6.89164e-05	2.74522e-07	2.74522e-07
-6.87292e-05	5.65881e-07	5.65881e-07
-6.81828e-05	8.36878e-07	8.36878e-07
-6.72775e-05	1.08335e-06	1.08335e-06
-6.60605e-05	1.30135e-06	1.30135e-06
-6.45909e-05	1.48696e-06	1.48696e-06
-6.29279e-05	1.63628e-06	1.63628e-06
-6.11307e-05	1.7454e-06	1.7454e-06
-5.92583e-05	1.81042e-06	1.81042e-06
-5.737e-05	1.82742e-06	1.82742e-06
-5.55248e-05	1.7925e-06	1.7925e-06
-5.37818e-05	1.70176e-06	1.70176e-06
-5.22003e-05	1.55128e-06	1.55128e-06
-5.08392e-05	1.34075e-06	1.34075e-06
-4.97435e-05	1.08421e-06	1.08421e-06
-4.89005e-05	7.99255e-07	7.99255e-07
-4.82833e-05	5.03521e-07	5.03521e-07
-4.78648e-05	2.14621e-07	2.14621e-07
-4.76182e-05	-4.98242e-08	-4.98242e-08
-4.75165e-05	-2.72197e-07	-2.72197e-07
-4.75326e-05	-4.34879e-07	-4.34879e-07
-4.76398e-05	-5.2025e-07	-5.2025e-07
-4.78109e-05	-5.10693e-07	-5.10693e-07
-4.80191e-05	-3.88589e-07	-3.88589e-07
-4.82201e-05	-1.40204e-07	-1.40204e-07
-4.83002e-05	2.32652e-07	2.32652e-07
-4.81285e-05	7.24286e-07	7.24286e-07
-4.75742e-05	1.329e-06	1.329e-06
-4.65063e-05	2.0411e-06	2.0411e-06
-4.47938e-05	2.8549e-06	2.8549e-06
-4.23059e-05	3.76469e-06	3.76469e-06
-3.89116e-05	4.76479e-06	4.76479e-06
-3.448e-05	5.8495e-06	5.8495e-06
-2.88802e-05	7.01312e-06	7.01312e-06
-2.19812e-05	8.24983e-06	8.24983e-06
-1.36721e-05	9.55325e-06	9.55325e-06
-3.92168e-06	1.09169e-05	1.09169e-05
7.28142e-06	1.23342e-05	1.23342e-05
1.99484e-05	1.37987e-05	1.37987e-05
3.40907e-05	1.5304e-05	1.5304e-05
4.97194e-05	1.68434e-05	1.68434e-05
6.68458e-05	1.84104e-05	1.84104e-05
8.54814e-05	1.99987e-05	1.99987e-05
0.000105637	2.16016e-05	2.16016e-05
0.000127325	2.32127e-05	2.32127e-05
0.000150552	2.48253e-05	2.48253e-05
0.000175312	2.64325e-05	2.64325e-05
0.000201597	2.8027e-05	2.8027e-05
0.000229397	2.96017e-05	2.96017e-05
0.000258702	3.11495e-05	3.11495e-05
0.000289504	3.26633e-05	3.26633e-05
0.000321794	3.41359e-05	3.41359e-05
0.00035556	3.55601e-05	3.55601e-05
0.000390796	3.69288e-05	3.69288e-05
0.000427491	3.8235e-05	3.8235e-05
0.000465636	3.94712e-05	3.94712e-05
0.0005052	4.06299e-05	4.06299e-05
0.000546065	4.17032e-05	4.17032e-05
0.000588094	4.26833e-05	4.26833e-05
0.000631146	4.35623e-05	4.35623e-05
0.000675083	4.43326e-05	4.43325e-05

## Sheet: Oki-17MS
y'	y''	kappa	SdFmax,SdFmin	from J+30 msec to onset of next P
0.00237769	0.000268019	0.000268017
0.00264233	0.000209559	0.000209556
0.00284726	0.000158151	0.000158149		The data of the first derivative, second derivative and curvature curve of Case9.
0.0030019	0.000112889	0.000112888
0.00311468	7.3198e-05	7.3197e-05
0.00319007	3.8587e-05	3.85865e-05
0.00323154	8.56548e-06	8.56535e-06
0.00324257	-1.73575e-05	-1.73572e-05
0.00322664	-3.96726e-05	-3.9672e-05
0.00318722	-5.88706e-05	-5.88697e-05
0.00312779	-7.53785e-05	-7.53774e-05
0.00305165	-8.93676e-05	-8.93663e-05
0.00296135	-0.000100945	-0.000100944
0.00285928	-0.000110219	-0.000110217
0.00274781	-0.000117296	-0.000117295
0.00262932	-0.000122284	-0.000122283
0.00250619	-0.00012529	-0.000125289
0.00238079	-0.000126435	-0.000126434
0.00225527	-0.000125892	-0.000125892
0.00213084	-0.000123848	-0.000123847
0.00200845	-0.000120489	-0.000120488
0.00188908	-0.000116	-0.000116
0.00177369	-0.000110569	-0.000110569
0.00166326	-0.000104382	-0.000104382
0.00155874	-9.76213e-05	-9.7621e-05
0.00146095	-9.04538e-05	-9.04535e-05
0.00137012	-8.30427e-05	-8.30424e-05
0.0012863	-7.55509e-05	-7.55507e-05
0.00120957	-6.81416e-05	-6.81415e-05
0.00114	-6.09779e-05	-6.09777e-05
0.00107765	-5.42227e-05	-5.42226e-05
0.00102258	-4.8007e-05	-4.80069e-05
0.000974737	-4.23325e-05	-4.23325e-05
0.000933457	-3.7169e-05	-3.71689e-05
0.000897956	-3.24859e-05	-3.24858e-05
0.000867444	-2.82528e-05	-2.82528e-05
0.000841134	-2.44395e-05	-2.44395e-05
0.000818236	-2.10154e-05	-2.10154e-05
0.000797961	-1.79657e-05	-1.79657e-05
0.000779617	-1.53375e-05	-1.53374e-05
0.000762903	-1.31933e-05	-1.31933e-05
0.000747613	-1.15959e-05	-1.15959e-05
0.000733543	-1.06078e-05	-1.06078e-05
0.000720486	-1.02916e-05	-1.02916e-05
0.00070824	-1.071e-05	-1.071e-05
0.000696597	-1.18857e-05	-1.18857e-05
0.000685254	-1.36825e-05	-1.36825e-05
0.0006735	-1.5924e-05	-1.5924e-05
0.000660527	-1.84342e-05	-1.84342e-05
0.000645525	-2.10369e-05	-2.10368e-05
0.000627685	-2.35558e-05	-2.35558e-05
0.000606196	-2.58149e-05	-2.58149e-05
0.000580539	-2.76722e-05	-2.76722e-05
0.000551345	-2.91232e-05	-2.91232e-05
0.000519534	-3.01978e-05	-3.01977e-05
0.000486028	-3.09255e-05	-3.09255e-05
0.000451747	-3.13364e-05	-3.13364e-05
0.000417611	-3.146e-05	-3.146e-05
0.000384542	-3.13263e-05	-3.13263e-05
0.000353284	-3.09507e-05	-3.09507e-05
0.000323883	-3.02922e-05	-3.02922e-05
0.000296211	-2.92953e-05	-2.92953e-05
0.000270138	-2.79049e-05	-2.79049e-05
0.000245535	-2.60654e-05	-2.60654e-05
0.000222272	-2.37217e-05	-2.37217e-05
0.000200222	-2.08184e-05	-2.08184e-05
0.000179415	-1.73311e-05	-1.73311e-05
0.000160528	-1.33598e-05	-1.33598e-05
0.000144399	-9.03555e-06	-9.03555e-06
0.000131866	-4.4892e-06	-4.4892e-06
0.000123767	1.48236e-07	1.48236e-07
0.000120939	4.7458e-06	4.7458e-06
0.00012422	9.17252e-06	9.17252e-06
0.00013411	1.33037e-05	1.33037e-05
0.000149759	1.70398e-05	1.70398e-05
0.000169978	2.02874e-05	2.02874e-05
0.00019358	2.29534e-05	2.29534e-05
0.000219376	2.49443e-05	2.49443e-05
0.00024618	2.61669e-05	2.61669e-05
0.000272801	2.65279e-05	2.65279e-05
0.000298227	2.59767e-05	2.59767e-05
0.000322143	2.46333e-05	2.46333e-05
0.000344406	2.26607e-05	2.26607e-05
0.000364874	2.02217e-05	2.02217e-05
0.000383406	1.74792e-05	1.74792e-05
0.000399861	1.45959e-05	1.45959e-05
0.000414097	1.17347e-05	1.17347e-05
0.000426034	9.04459e-06	9.04459e-06
0.000435836	6.61923e-06	6.61923e-06
0.000443729	4.53839e-06	4.53838e-06
0.000449939	2.88182e-06	2.88182e-06
0.000454692	1.72932e-06	1.72932e-06
0.000458213	1.16066e-06	1.16066e-06
0.000460728	1.25563e-06	1.25563e-06
0.00046252	2.04938e-06	2.04938e-06
0.00046409	3.39865e-06	3.39865e-06
0.000465998	5.11555e-06	5.11554e-06
0.000468804	7.01219e-06	7.01218e-06
0.000473065	8.90068e-06	8.90068e-06
0.000479341	1.05932e-05	1.05931e-05
0.000488192	1.19017e-05	1.19017e-05
0.000499928	1.268e-05	1.268e-05
0.000513881	1.29479e-05	1.29479e-05
0.000529134	1.27669e-05	1.27669e-05
0.000544769	1.21983e-05	1.21983e-05
0.000559871	1.13037e-05	1.13037e-05
0.000573523	1.01444e-05	1.01444e-05
0.000584809	8.78179e-06	8.78179e-06
0.000593054	7.28088e-06	7.28087e-06
0.000598559	5.72045e-06	5.72045e-06
0.000601866	4.18283e-06	4.18283e-06
0.000603516	2.75032e-06	2.75032e-06
0.000604053	1.50524e-06	1.50524e-06
0.000604019	5.29901e-07	5.29901e-07
0.000603956	-9.33823e-08	-9.33822e-08
0.000604331	-2.98777e-07	-2.98777e-07
0.000605316	-8.63687e-08	-8.63686e-08
0.000607006	5.2728e-07	5.2728e-07
0.000609496	1.5256e-06	1.5256e-06
0.000612881	2.89204e-06	2.89204e-06
0.000617259	4.61003e-06	4.61002e-06
0.000622724	6.663e-06	6.66299e-06
0.000629408	9.01724e-06	9.01723e-06
0.000637587	1.15704e-05	1.15704e-05
0.000647573	1.42031e-05	1.42031e-05
0.000659679	1.67959e-05	1.67959e-05
0.000674218	1.92292e-05	1.92292e-05
0.000691501	2.13837e-05	2.13837e-05
0.00071184	2.31398e-05	2.31398e-05
0.000735331	2.43967e-05	2.43967e-05
0.000761194	2.51276e-05	2.51275e-05
0.000788434	2.53241e-05	2.53241e-05
0.000816055	2.49781e-05	2.4978e-05
0.00084306	2.40812e-05	2.40811e-05
0.000868453	2.26252e-05	2.26252e-05
0.000891239	2.06018e-05	2.06018e-05
0.000910642	1.804e-05	1.80399e-05
0.000926777	1.51166e-05	1.51166e-05
0.000939979	1.20459e-05	1.20459e-05
0.000950584	9.04199e-06	9.04198e-06
0.000958927	6.31903e-06	6.31903e-06
0.000965345	4.09116e-06	4.09115e-06
0.000970173	2.57251e-06	2.5725e-06
0.000973782	1.92015e-06	1.92015e-06
0.000976683	2.06292e-06	2.06292e-06
0.000979422	2.87257e-06	2.87256e-06
0.000982547	4.22085e-06	4.22084e-06
0.000986604	5.97953e-06	5.97952e-06
0.000992138	8.02036e-06	8.02034e-06
0.000999698	1.02151e-05	1.02151e-05
0.00100971	1.24487e-05	1.24487e-05
0.00102214	1.46588e-05	1.46588e-05
0.00103684	1.67964e-05	1.67963e-05
0.00105365	1.88122e-05	1.88122e-05
0.00107242	2.06572e-05	2.06572e-05
0.00109299	2.22823e-05	2.22822e-05
0.00111521	2.36383e-05	2.36382e-05
0.0011389	2.46854e-05	2.46853e-05
0.00116373	2.54214e-05	2.54214e-05
0.00118935	2.58535e-05	2.58535e-05
0.00121539	2.59888e-05	2.59887e-05
0.00124151	2.58343e-05	2.58342e-05
0.00126734	2.53971e-05	2.53971e-05
0.00129253	2.46845e-05	2.46845e-05
0.00131678	2.37227e-05	2.37226e-05
0.00134011	2.26142e-05	2.26141e-05
0.00136256	2.14807e-05	2.14807e-05
0.00138422	2.04442e-05	2.04441e-05
0.00140514	1.96262e-05	1.96261e-05
0.00142539	1.91485e-05	1.91484e-05
0.00144504	1.91328e-05	1.91328e-05
0.00146425	1.96789e-05	1.96788e-05
0.00148364	2.07984e-05	2.07983e-05
0.00150392	2.24807e-05	2.24806e-05
0.0015258	2.47155e-05	2.47154e-05
0.00154998	2.74923e-05	2.74922e-05
0.00157719	3.08006e-05	3.08005e-05
0.00160813	3.46301e-05	3.463e-05
0.00164341	3.89481e-05	3.89479e-05
0.00168315	4.36334e-05	4.36332e-05
0.00172737	4.85425e-05	4.85423e-05
0.00177609	5.35321e-05	5.35318e-05
0.00182933	5.84587e-05	5.84584e-05
0.00188711	6.3179e-05	6.31786e-05
0.00194945	6.75494e-05	6.7549e-05
0.0020163	7.1467e-05	7.14666e-05
0.00208743	7.49904e-05	7.49899e-05
0.00216253	7.82183e-05	7.82178e-05
0.00224131	8.12498e-05	8.12492e-05
0.00232346	8.41838e-05	8.41831e-05
0.00240869	8.71192e-05	8.71184e-05
0.0024967	9.01548e-05	9.01539e-05
0.00258726	9.3363e-05	9.3362e-05
0.00268049	9.67091e-05	9.67081e-05
0.00277658	0.000100132	0.000100131
0.00287571	0.000103571	0.00010357
0.00297808	0.000106964	0.000106963
0.00308388	0.000110251	0.000110249
0.00319329	0.00011337	0.000113368
0.00330645	0.000116285	0.000116284
0.00342319	0.000119067	0.000119065
0.00354331	0.000121811	0.000121809
0.0036666	0.000124611	0.000124608
0.00379283	0.000127563	0.00012756
0.00392179	0.000130762	0.000130759
0.00405327	0.000134287	0.000134284
0.00418721	0.000138157	0.000138154
0.00432416	0.000142374	0.00014237
0.00446483	0.00014694	0.000146935
0.00460993	0.000151856	0.000151851
0.00476017	0.000157125	0.00015712
0.00491626	0.00016275	0.000162744
0.00507891	0.000168708	0.000168702
0.00524863	0.00017488	0.000174873
0.00542517	0.000181123	0.000181115
0.00560805	0.000187292	0.000187283
0.00579683	0.000193244	0.000193234
0.00599104	0.000198836	0.000198826
0.00619022	0.000203924	0.000203913
0.00639392	0.000208382	0.000208369
0.00660164	0.000212149	0.000212135
0.0068128	0.000215183	0.000215168
0.00702675	0.000217441	0.000217425
0.00724289	0.00021888	0.000218863
0.00746057	0.000219457	0.000219439	SdFmax
0.00767917	0.000219129	0.00021911
0.00789807	0.000217862	0.000217842
0.00811653	0.00021565	0.000215629
0.00833342	0.000212498	0.000212475
0.00854751	0.000208408	0.000208385
0.00875755	0.000203385	0.000203362
0.00896232	0.000197432	0.000197408
0.00916057	0.000190553	0.000190529
0.00935106	0.000182769	0.000182745
0.00953274	0.000174175	0.000174151
0.00970523	0.000164883	0.000164859
0.00986836	0.000155005	0.000154982
0.0100219	0.000144653	0.000144631
0.0101657	0.000133941	0.00013392
0.0102996	0.00012298	0.000122961
0.0104233	0.000111827	0.000111809
0.0105366	0.000100311	0.000100294
0.0106384	8.82053e-05	8.81903e-05
0.0107277	7.52842e-05	7.52712e-05
0.0108035	6.13207e-05	6.131e-05
0.0108645	4.60884e-05	4.60802e-05
0.0109098	2.93607e-05	2.93554e-05
0.0109382	1.09544e-05	1.09525e-05
0.0109486	-9.14003e-06	-9.13839e-06
0.0109392	-3.0889e-05	-3.08835e-05
0.0109085	-5.42589e-05	-5.42492e-05
0.0108545	-7.92159e-05	-7.92019e-05
0.0107757	-0.000105726	-0.000105708
0.0106702	-0.000133757	-0.000133734
0.0105364	-0.000163239	-0.000163212
0.0103727	-0.000193968	-0.000193937
0.0101782	-0.000225704	-0.000225669
0.00995235	-0.000258209	-0.000258171
0.00969454	-0.000291243	-0.000291202
0.00940415	-0.000324567	-0.000324524
0.00908055	-0.000357942	-0.000357898
0.00872311	-0.000391132	-0.000391087
0.00833152	-0.000423919	-0.000423874
0.00790664	-0.000456087	-0.000456045
0.00744965	-0.000487423	-0.000487383
0.0069617	-0.000517712	-0.000517674
0.00644397	-0.000546738	-0.000546704
0.00589761	-0.000574288	-0.000574258
0.00532381	-0.000600171	-0.000600145
0.00472385	-0.000624296	-0.000624275
0.00409959	-0.000646598	-0.000646582
0.00345299	-0.00066701	-0.000666998
0.00278604	-0.000685466	-0.000685458
0.00210071	-0.000701901	-0.000701896
0.00139897	-0.000716248	-0.000716246
0.00068281	-0.000728445	-0.000728445
-4.57427e-05	-0.000738447	-0.000738447
-0.000784405	-0.00074621	-0.00074621
-0.00153084	-0.000751695	-0.000751692
-0.0022827	-0.000754858	-0.000754852
-0.00303764	-0.000755658	-0.000755647	SdFmin
-0.00379334	-0.000754053	-0.000754037
-0.00454744	-0.00075	-0.000749976
-0.00529755	-0.00074345	-0.000743419
-0.00604109	-0.000734356	-0.000734316
-0.00677541	-0.000722667	-0.000722618
-0.00749787	-0.000708335	-0.000708275
-0.00820582	-0.00069131	-0.00069124
-0.00889663	-0.000671543	-0.000671463
-0.00956764	-0.00064902	-0.000648931
-0.0102163	-0.000623866	-0.000623768
-0.0108401	-0.000596239	-0.000596134
-0.0114369	-0.0005663	-0.000566189
-0.0120041	-0.000534209	-0.000534093
-0.0125395	-0.000500123	-0.000500005
-0.0130408	-0.000464204	-0.000464086
-0.0135055	-0.000426625	-0.000426508
-0.0139316	-0.000387616	-0.000387503
-0.0143182	-0.000347422	-0.000347315
-0.0146646	-0.000306288	-0.000306189
-0.01497	-0.000264458	-0.000264369
-0.015234	-0.000222177	-0.0002221
-0.0154557	-0.00017969	-0.000179626
-0.0156348	-0.00013725	-0.000137199
-0.0157717	-9.51362e-05	-9.51008e-05
-0.0158672	-5.36395e-05	-5.36193e-05
-0.015922	-1.30484e-05	-1.30435e-05
-0.0159368	2.6348e-05	2.63379e-05
-0.0159124	6.42607e-05	6.42363e-05
-0.0158495	0.000100401	0.000100363
-0.015749	0.000134519	0.000134469
-0.0156134	0.000166524	0.000166463
-0.0154453	0.000196366	0.000196296
-0.0152471	0.000223995	0.000223917
-0.0150215	0.000249359	0.000249275
-0.0147711	0.000272408	0.000272319
-0.0144985	0.000293092	0.000292999
-0.0142062	0.000311392	0.000311298
-0.0138961	0.000327427	0.000327332
-0.0135699	0.000341347	0.000341252
-0.0132296	0.000353302	0.000353209
-0.0128769	0.000363444	0.000363354
-0.0125136	0.000371923	0.000371836
-0.0121416	0.00037889	0.000378806
-0.0117625	0.000384482	0.000384402
-0.0113776	0.000388777	0.000388702
-0.0109883	0.000391843	0.000391772
-0.0105958	0.000393743	0.000393677
-0.0102014	0.000394544	0.000394483	SdSmax
-0.0098062	0.000394312	0.000394255
-0.00941157	0.000393111	0.000393059
-0.00901864	0.000391002	0.000390954
-0.00862819	0.000388019	0.000387976
-0.00824089	0.000384193	0.000384154
-0.00785742	0.000379553	0.000379518
-0.00747847	0.000374129	0.000374098
-0.00710471	0.000367951	0.000367923
-0.00673682	0.000361047	0.000361022
-0.0063755	0.000353445	0.000353423
-0.00602153	0.000345158	0.000345139
-0.00567573	0.000336197	0.000336181
-0.00533889	0.000326573	0.000326559
-0.00501183	0.000316297	0.000316285
-0.00469534	0.000305378	0.000305368
-0.00439024	0.000293829	0.00029382
-0.00409719	0.000281687	0.00028168
-0.00381639	0.000269107	0.000269101
-0.00354787	0.000256268	0.000256263
-0.00329169	0.000243353	0.000243349
-0.00304789	0.000230542	0.000230538
-0.00281652	0.000218016	0.000218014
-0.00259764	0.000205958	0.000205955
-0.00239117	0.000194507	0.000194505
-0.0021966	0.000183645	0.000183643
-0.00201332	0.000173312	0.000173311
-0.00184068	0.000163449	0.000163448
-0.00167806	0.000153997	0.000153996
-0.00152483	0.000144896	0.000144896
-0.00138038	0.000136087	0.000136087
-0.00124417	0.000127515	0.000127514
-0.00111614	0.000119135	0.000119135
-0.000996311	0.000110908	0.000110908
-0.000884722	0.000102794	0.000102794
-0.000781403	9.47531e-05	9.4753e-05
-0.000686386	8.67455e-05	8.67454e-05
-0.000599706	7.87313e-05	7.87312e-05
-0.000521352	7.06905e-05	7.06905e-05
-0.000451149	6.26837e-05	6.26837e-05
-0.000388879	5.47911e-05	5.47911e-05
-0.000334325	4.70931e-05	4.70931e-05
-0.000287269	3.96703e-05	3.96703e-05
-0.000247495	3.26029e-05	3.26029e-05
-0.000214784	2.59714e-05	2.59714e-05
-0.000188845	1.985e-05	1.985e-05
-0.000169085	1.42883e-05	1.42883e-05
-0.000154835	9.32944e-06	9.32944e-06
-0.000145428	5.01689e-06	5.01689e-06
-0.000140197	1.39394e-06	1.39394e-06
-0.000138474	-1.49609e-06	-1.49609e-06
-0.00013959	-3.60987e-06	-3.60987e-06
-0.000142882	-4.92539e-06	-4.92539e-06
-0.000147693	-5.50588e-06	-5.50588e-06
-0.000153372	-5.43588e-06	-5.43588e-06
-0.000159266	-4.79992e-06	-4.79992e-06
-0.000164722	-3.68255e-06	-3.68255e-06
-0.00016909	-2.16832e-06	-2.16832e-06
-0.000171716	-3.41753e-07	-3.41753e-07
-0.000172056	1.71804e-06	1.71804e-06
-0.000170006	3.9537e-06	3.95369e-06
-0.000165569	6.31331e-06	6.31331e-06
-0.000158747	8.74496e-06	8.74496e-06
-0.000149543	1.11967e-05	1.11967e-05
-0.000137962	1.36167e-05	1.36167e-05
-0.000124006	1.5953e-05	1.5953e-05
-0.000107746	1.81422e-05	1.81422e-05
-8.9522e-05	2.00752e-05	2.00752e-05
-6.97435e-05	2.16315e-05	2.16315e-05
-4.88182e-05	2.26906e-05	2.26906e-05
-2.71544e-05	2.31319e-05	2.31319e-05
-5.16048e-06	2.28349e-05	2.28349e-05
1.67554e-05	2.17221e-05	2.17221e-05
3.81498e-05	1.98881e-05	1.98881e-05
5.84385e-05	1.74707e-05	1.74707e-05
7.70024e-05	1.46075e-05	1.46075e-05
9.32221e-05	1.14362e-05	1.14362e-05
0.000106478	8.09453e-06	8.09453e-06
0.000116152	4.72013e-06	4.72013e-06
0.000121623	1.43878e-06	1.43878e-06
0.000122502	-1.67145e-06	-1.67145e-06
0.000119309	-4.54442e-06	-4.54442e-06
0.000112794	-7.11399e-06	-7.11399e-06
0.000103708	-9.31401e-06	-9.31401e-06
9.28007e-05	-1.10783e-05	-1.10783e-05
8.08211e-05	-1.23408e-05	-1.23408e-05
6.85196e-05	-1.30605e-05	-1.30605e-05
5.65127e-05	-1.32968e-05	-1.32968e-05
4.48839e-05	-1.31344e-05	-1.31344e-05
3.35833e-05	-1.2658e-05	-1.2658e-05
2.25611e-05	-1.19521e-05	-1.19521e-05
1.17673e-05	-1.11014e-05	-1.11014e-05
1.15217e-06	-1.01906e-05	-1.01906e-05
-9.33427e-06	-9.28106e-06	-9.28106e-06
-1.96617e-05	-8.34127e-06	-8.34127e-06
-2.94792e-05	-7.31653e-06	-7.31653e-06
-3.83558e-05	-6.15212e-06	-6.15212e-06
-4.58603e-05	-4.79334e-06	-4.79334e-06
-5.15618e-05	-3.18547e-06	-3.18547e-06
-5.50291e-05	-1.27378e-06	-1.27378e-06
-5.58313e-05	9.64261e-07	9.64261e-07
-5.36683e-05	3.42257e-06	3.42257e-06
-4.87646e-05	5.96287e-06	5.96287e-06
-4.14755e-05	8.44692e-06	8.44692e-06
-3.21567e-05	1.07364e-05	1.07364e-05
-2.11634e-05	1.26932e-05	1.26932e-05
-8.85132e-06	1.41788e-05	1.41788e-05
4.42423e-06	1.51021e-05	1.51021e-05
1.83623e-05	1.55589e-05	1.55589e-05
3.28806e-05	1.56923e-05	1.56923e-05
4.79511e-05	1.56452e-05	1.56452e-05
6.3546e-05	1.55604e-05	1.55604e-05
7.96375e-05	1.5581e-05	1.5581e-05
9.61978e-05	1.58498e-05	1.58498e-05
0.000113199	1.64583e-05	1.64583e-05
0.000130601	1.72919e-05	1.72919e-05
0.000148314	1.81843e-05	1.81843e-05
0.000166237	1.89695e-05	1.89695e-05
0.000184269	1.94813e-05	1.94813e-05
0.000202307	1.95535e-05	1.95535e-05
0.000220249	1.90201e-05	1.90201e-05
0.000237995	1.77644e-05	1.77644e-05
0.000255355	1.58686e-05	1.58686e-05
0.000271783	1.34641e-05	1.34641e-05
0.000286647	1.06826e-05	1.06826e-05
0.000299315	7.65556e-06	7.65556e-06
0.000309155	4.51471e-06	4.51471e-06
0.000315533	1.39158e-06	1.39158e-06
0.000317817	-1.59636e-06	-1.59636e-06
0.000315613	-4.38823e-06	-4.38823e-06
0.000309477	-6.93728e-06	-6.93728e-06
0.000300206	-9.19676e-06	-9.19676e-06
0.000288594	-1.11199e-05	-1.11199e-05
0.000275437	-1.266e-05	-1.266e-05
0.00026153	-1.37703e-05	-1.37703e-05
0.000247668	-1.44272e-05	-1.44272e-05
0.00023447	-1.47003e-05	-1.47003e-05
0.000221841	-1.46822e-05	-1.46822e-05
0.000209508	-1.44657e-05	-1.44657e-05
0.000197199	-1.41434e-05	-1.41434e-05
0.000184642	-1.38081e-05	-1.38081e-05
0.000171566	-1.35524e-05	-1.35524e-05
0.000157697	-1.34373e-05	-1.34373e-05
0.000142895	-1.33969e-05	-1.33969e-05
0.000127545	-1.33334e-05	-1.33334e-05
0.000112164	-1.31491e-05	-1.31491e-05
9.7266e-05	-1.27463e-05	-1.27463e-05
8.33689e-05	-1.20273e-05	-1.20273e-05
7.09885e-05	-1.08943e-05	-1.08943e-05
6.06411e-05	-9.28878e-06	-9.28878e-06
5.272e-05	-7.30845e-06	-7.30845e-06
4.71271e-05	-5.09013e-06	-5.09013e-06
4.36416e-05	-2.77065e-06	-2.77065e-06
4.20426e-05	-4.86831e-07	-4.86831e-07
4.2109e-05	1.62449e-06	1.62449e-06
4.36201e-05	3.42648e-06	3.42648e-06
4.63549e-05	4.81847e-06	4.81847e-06
5.01219e-05	5.84437e-06	5.84437e-06
5.48474e-05	6.58427e-06	6.58427e-06
6.04872e-05	7.11823e-06	7.11823e-06
6.69972e-05	7.52632e-06	7.52632e-06
7.43331e-05	7.88862e-06	7.88862e-06
8.24507e-05	8.2852e-06	8.2852e-06
9.13057e-05	8.76906e-06	8.76906e-06
0.000100824	9.28487e-06	9.28487e-06
0.000110812	9.75024e-06	9.75024e-06
0.000121044	1.00828e-05	1.00828e-05
0.000131298	1.02001e-05	1.02001e-05
0.000141349	1.00198e-05	1.00198e-05
0.000150974	9.4595e-06	9.4595e-06
0.000159947	8.45993e-06	8.45993e-06
0.000168029	7.05445e-06	7.05445e-06
0.000174908	5.29955e-06	5.29955e-06
0.00018026	3.25173e-06	3.25173e-06
0.000183756	9.67471e-07	9.6747e-07
0.00018507	-1.49673e-06	-1.49673e-06
0.000183875	-4.08437e-06	-4.08437e-06
0.000179844	-6.72982e-06	-6.72982e-06
0.000172776	-9.33085e-06	-9.33085e-06
0.000162971	-1.17761e-05	-1.17761e-05
0.000150855	-1.39542e-05	-1.39542e-05
0.000136853	-1.57537e-05	-1.57537e-05
0.000121392	-1.70634e-05	-1.70634e-05
0.000104896	-1.77718e-05	-1.77718e-05
8.77921e-05	-1.78043e-05	-1.78043e-05
7.05015e-05	-1.7233e-05	-1.7233e-05
5.34316e-05	-1.61668e-05	-1.61668e-05
3.69857e-05	-1.47147e-05	-1.47147e-05
2.15673e-05	-1.29855e-05	-1.29855e-05
7.57973e-06	-1.10882e-05	-1.10882e-05
-4.57349e-06	-9.13155e-06	-9.13155e-06
-1.4489e-05	-7.19989e-06	-7.19989e-06
-2.18482e-05	-5.2789e-06	-5.2789e-06
-2.66716e-05	-3.32966e-06	-3.32966e-06
-2.90646e-05	-1.31324e-06	-1.31324e-06
-2.91326e-05	8.0931e-07	8.0931e-07
-2.69811e-05	3.07691e-06	3.07691e-06
-2.27153e-05	5.52849e-06	5.52849e-06
-1.64408e-05	8.17768e-06	8.17768e-06
-8.22974e-06	1.0937e-05	1.0937e-05
1.97719e-06	1.36934e-05	1.36934e-05
1.42725e-05	1.63343e-05	1.63343e-05
2.87487e-05	1.87466e-05	1.87466e-05
4.54982e-05	2.08176e-05	2.08176e-05
6.46136e-05	2.24345e-05	2.24345e-05
8.61873e-05	2.35082e-05	2.35082e-05
0.000110145	2.40461e-05	2.40461e-05
0.000135743	2.40791e-05	2.40791e-05
0.000162073	2.36383e-05	2.36383e-05
0.000188225	2.2755e-05	2.2755e-05
0.00021329	2.146e-05	2.146e-05
0.000236357	1.97847e-05	1.97847e-05
0.000256517	1.77701e-05	1.77701e-05
0.000273092	1.5498e-05	1.5498e-05
0.000286331	1.30602e-05	1.30602e-05
0.000296715	1.05486e-05	1.05486e-05
0.000304722	8.05495e-06	8.05495e-06
0.000310834	5.67114e-06	5.67114e-06
0.000315532	3.48898e-06	3.48898e-06
0.000319294	1.56849e-06	1.56849e-06
0.000322437	-1.57551e-07	-1.57551e-07
0.00032461	-1.78818e-06	-1.78818e-06
0.000325298	-3.42242e-06	-3.42242e-06
0.000323987	-5.15932e-06	-5.15932e-06
0.000320162	-7.0979e-06	-7.0979e-06
0.000313307	-9.33721e-06	-9.33721e-06
0.000303037	-1.19357e-05	-1.19357e-05
0.000289491	-1.47897e-05	-1.47897e-05
0.000272937	-1.7755e-05	-1.7755e-05
0.000253643	-2.06873e-05	-2.06872e-05
0.000231878	-2.34422e-05	-2.34422e-05
0.000207909	-2.58757e-05	-2.58757e-05
0.000182006	-2.78433e-05	-2.78433e-05
0.000154486	-2.92224e-05	-2.92224e-05
0.000125864	-2.9976e-05	-2.9976e-05
9.67046e-05	-3.00886e-05	-3.00886e-05
6.7573e-05	-2.95448e-05	-2.95448e-05
3.90338e-05	-2.83291e-05	-2.83291e-05
1.16516e-05	-2.6426e-05	-2.6426e-05
-1.40089e-05	-2.38201e-05	-2.38201e-05
-3.7406e-05	-2.05285e-05	-2.05285e-05
-5.80903e-05	-1.66993e-05	-1.66993e-05
-7.56354e-05	-1.2513e-05	-1.2513e-05
-8.96151e-05	-8.15008e-06	-8.15008e-06
-9.96028e-05	-3.79125e-06	-3.79125e-06
-0.000105172	3.82947e-07	3.82947e-07
-0.000105897	4.19192e-06	4.19192e-06
-0.000101587	7.48127e-06	7.48127e-06
-9.2997e-05	1.02013e-05	1.02013e-05
-8.11171e-05	1.23286e-05	1.23286e-05
-6.69382e-05	1.38396e-05	1.38396e-05
-5.1451e-05	1.47109e-05	1.47109e-05
-3.56461e-05	1.49189e-05	1.49189e-05
-2.05141e-05	1.44402e-05	1.44402e-05
-6.89019e-06	1.32807e-05	1.32807e-05
5.01313e-06	1.15634e-05	1.15634e-05
1.51388e-05	9.44073e-06	9.44073e-06
2.34298e-05	7.06522e-06	7.06522e-06
2.98292e-05	4.58927e-06	4.58927e-06
3.42799e-05	2.16532e-06	2.16532e-06
3.67249e-05	-5.41696e-08	-5.41696e-08
3.71611e-05	-1.944e-06	-1.944e-06
3.58006e-05	-3.48787e-06	-3.48787e-06
3.29095e-05	-4.69668e-06	-4.69668e-06
2.87538e-05	-5.58137e-06	-5.58137e-06
2.35996e-05	-6.15285e-06	-6.15285e-06
1.77129e-05	-6.42205e-06	-6.42205e-06
1.13597e-05	-6.39988e-06	-6.39988e-06
4.81262e-06	-6.09927e-06	-6.09927e-06
-1.62922e-06	-5.54112e-06	-5.54112e-06
-7.6602e-06	-4.74833e-06	-4.74833e-06
-1.29747e-05	-3.74383e-06	-3.74383e-06
-1.72669e-05	-2.5505e-06	-2.5505e-06
-2.02314e-05	-1.19125e-06	-1.19125e-06
-2.15624e-05	3.09239e-07	3.09239e-07
-2.10184e-05	1.91929e-06	1.91929e-06
-1.86143e-05	3.60545e-06	3.60545e-06
-1.4429e-05	5.33427e-06	5.33427e-06
-8.54174e-06	7.07231e-06	7.07231e-06
-1.03139e-06	8.7861e-06	8.7861e-06
8.02301e-06	1.04422e-05	1.04422e-05
1.85424e-05	1.20069e-05	1.20069e-05
3.04371e-05	1.3445e-05	1.3445e-05
4.35743e-05	1.47213e-05	1.47213e-05
5.78104e-05	1.58004e-05	1.58004e-05
7.30018e-05	1.66469e-05	1.66469e-05
8.90052e-05	1.72254e-05	1.72254e-05
0.000105677	1.75006e-05	1.75006e-05
0.000122873	1.74484e-05	1.74484e-05
0.000140413	1.70893e-05	1.70893e-05
0.000157967	1.6455e-05	1.6455e-05
0.000175168	1.55772e-05	1.55772e-05
0.000191646	1.44878e-05	1.44878e-05
0.000207035	1.32185e-05	1.32185e-05
0.000220968	1.1801e-05	1.1801e-05
0.000233076	1.02646e-05	1.02646e-05
0.000243072	8.62849e-06	8.62849e-06
0.000250988	6.90956e-06	6.90955e-06
0.000256935	5.12455e-06	5.12455e-06
0.000261025	3.29026e-06	3.29026e-06
0.00026337	1.42347e-06	1.42347e-06
0.000264081	-4.59032e-07	-4.59032e-07
0.000263269	-2.32803e-06	-2.32803e-06
0.000261051	-4.1046e-06	-4.1046e-06
0.000257561	-5.69741e-06	-5.69741e-06
0.000252935	-7.01511e-06	-7.01511e-06
0.000247312	-7.96635e-06	-7.96635e-06
0.000240831	-8.45979e-06	-8.45979e-06
0.000233628	-8.40408e-06	-8.40408e-06
0.000225842	-7.72671e-06	-7.72671e-06
0.00021774	-6.43045e-06	-6.43045e-06
0.000210101	-4.5369e-06	-4.5369e-06
0.000203836	-2.06767e-06	-2.06767e-06
0.000199855	9.55651e-07	9.55651e-07
0.000199066	4.51145e-06	4.51145e-06
0.00020238	8.57814e-06	8.57814e-06
0.000210706	1.31178e-05	1.31178e-05
0.000224758	1.80272e-05	1.80272e-05
0.000244467	2.31868e-05	2.31867e-05
0.00026957	2.8477e-05	2.8477e-05
0.000299801	3.37784e-05	3.37784e-05
0.000334897	3.89713e-05	3.89713e-05
0.000374594	4.39363e-05	4.39363e-05
0.000418626	4.85562e-05	4.85562e-05
0.000466694	5.27235e-05	5.27235e-05
0.00051835	5.63331e-05	5.63331e-05
0.000573111	5.928e-05	5.928e-05
0.000630494	6.14591e-05	6.14591e-05
0.000690015	6.27653e-05	6.27652e-05
0.000751192	6.30934e-05	6.30933e-05
0.00081354	6.23647e-05	6.23647e-05
0.000876431	6.06053e-05	6.06052e-05
0.000938659	5.78675e-05	5.78674e-05
0.000998873	5.42036e-05	5.42035e-05
0.00105572	4.96659e-05	4.96658e-05
0.00110785	4.43068e-05	4.43067e-05
0.00115391	3.81787e-05	3.81786e-05

## Sheet: Oki-19NK
y'	y''	kappa	SdFmax	from J+30 msec to onset of next P
0.00505562	-0.000202055	-0.000202047
0.00485072	-0.000206796	-0.000206789		The data of the first derivative, second derivative and curvature curve of Case 10.
0.00464101	-0.000210511	-0.000210505
0.00442784	-0.000213262	-0.000213256
0.00421228	-0.000215036	-0.00021503
0.0039954	-0.00021582	-0.000215815
0.00377829	-0.000215602	-0.000215597
0.00356202	-0.000214369	-0.000214365
0.00334767	-0.000212108	-0.000212105
0.0031363	-0.000208808	-0.000208805
0.00292892	-0.000204475	-0.000204473
0.00272616	-0.000199203	-0.000199201
0.00252858	-0.000193104	-0.000193102
0.00233672	-0.00018629	-0.000186289
0.00215115	-0.000178876	-0.000178874
0.0019724	-0.000170972	-0.000170971
0.00180104	-0.000162692	-0.000162692
0.00163762	-0.00015415	-0.000154149
0.00148268	-0.000145445	-0.000145444
0.00133669	-0.000136627	-0.000136626
0.00119973	-0.000127735	-0.000127734
0.00107175	-0.000118806	-0.000118806
0.000952758	-0.000109878	-0.000109878
0.000842713	-0.00010099	-0.00010099
0.000741596	-9.21788e-05	-9.21787e-05
0.000649387	-8.34827e-05	-8.34826e-05
0.000566061	-7.49395e-05	-7.49395e-05
0.000491532	-6.65896e-05	-6.65896e-05
0.000425456	-5.84831e-05	-5.84831e-05
0.000367425	-5.06727e-05	-5.06727e-05
0.000317031	-4.32111e-05	-4.32111e-05
0.000273865	-3.61507e-05	-3.61507e-05
0.00023752	-2.95442e-05	-2.95442e-05
0.000207586	-2.34443e-05	-2.34443e-05
0.000183657	-1.79036e-05	-1.79036e-05
0.000165323	-1.29624e-05	-1.29624e-05
0.000152144	-8.61256e-06	-8.61255e-06
0.000143551	-4.83346e-06	-4.83346e-06
0.00013894	-1.60464e-06	-1.60464e-06
0.00013771	1.09443e-06	1.09443e-06
0.000139259	3.28425e-06	3.28425e-06
0.000142983	4.98532e-06	4.98532e-06
0.000148282	6.21816e-06	6.21816e-06
0.000154552	7.00326e-06	7.00326e-06
0.000161264	7.36887e-06	7.36887e-06
0.000168177	7.37412e-06	7.37412e-06
0.000175122	7.08589e-06	7.08589e-06
0.000181932	6.57105e-06	6.57105e-06
0.000188438	5.89647e-06	5.89647e-06
0.000194471	5.12902e-06	5.12902e-06
0.000199863	4.33557e-06	4.33557e-06
0.000204447	3.58299e-06	3.58299e-06
0.000208112	2.9293e-06	2.9293e-06
0.000210991	2.3972e-06	2.3972e-06
0.000213273	2.00051e-06	2.00051e-06
0.00021515	1.75308e-06	1.75308e-06
0.000216811	1.66873e-06	1.66873e-06
0.000218448	1.76131e-06	1.76131e-06
0.000220251	2.04465e-06	2.04465e-06
0.00022241	2.53259e-06	2.53259e-06
0.000225117	3.23896e-06	3.23896e-06
0.000228551	4.16897e-06	4.16897e-06
0.000232856	5.29324e-06	5.29324e-06
0.000238164	6.57374e-06	6.57374e-06
0.000244608	7.97247e-06	7.97247e-06
0.000252319	9.45141e-06	9.45141e-06
0.000261431	1.09725e-05	1.09725e-05
0.000272076	1.24978e-05	1.24978e-05
0.000284387	1.39893e-05	1.39893e-05
0.00029844	1.54109e-05	1.54109e-05
0.000314085	1.67347e-05	1.67347e-05
0.000331117	1.79346e-05	1.79346e-05
0.00034933	1.89847e-05	1.89847e-05
0.000368517	1.9859e-05	1.9859e-05
0.000388472	2.05315e-05	2.05314e-05
0.000408991	2.09761e-05	2.09761e-05
0.000429866	2.1167e-05	2.1167e-05
0.000450893	2.1084e-05	2.10839e-05
0.000471856	2.07301e-05	2.07301e-05
0.000492506	2.01143e-05	2.01143e-05
0.000512588	1.92457e-05	1.92457e-05
0.000531842	1.81331e-05	1.81331e-05
0.000550013	1.67855e-05	1.67855e-05
0.000566843	1.52119e-05	1.52119e-05
0.000582074	1.34211e-05	1.34211e-05
0.00059545	1.14223e-05	1.14223e-05
0.000606741	9.22856e-06	9.22856e-06
0.000615832	6.87009e-06	6.87008e-06
0.000622636	4.38133e-06	4.38133e-06
0.000627065	1.79675e-06	1.79675e-06
0.000629032	-8.4921e-07	-8.4921e-07
0.00062845	-3.52211e-06	-3.52211e-06
0.000625232	-6.1875e-06	-6.18749e-06
0.00061929	-8.81093e-06	-8.81092e-06
0.000610538	-1.13558e-05	-1.13558e-05
0.000598956	-1.37768e-05	-1.37768e-05
0.000584803	-1.60266e-05	-1.60266e-05
0.000568405	-1.80576e-05	-1.80576e-05
0.000550088	-1.98225e-05	-1.98225e-05
0.00053018	-2.12738e-05	-2.12738e-05
0.000509007	-2.23642e-05	-2.23641e-05
0.000486895	-2.3046e-05	-2.3046e-05
0.000464171	-2.3272e-05	-2.3272e-05
0.000441178	-2.30089e-05	-2.30089e-05
0.000418324	-2.22807e-05	-2.22807e-05
0.000396033	-2.11255e-05	-2.11255e-05
0.000374729	-1.95815e-05	-1.95815e-05
0.000354838	-1.76868e-05	-1.76868e-05
0.000336782	-1.54797e-05	-1.54797e-05
0.000320987	-1.29982e-05	-1.29982e-05
0.000307876	-1.02805e-05	-1.02805e-05
0.0002978	-7.36685e-06	-7.36685e-06
0.000290814	-4.30493e-06	-4.30493e-06
0.000286896	-1.14453e-06	-1.14453e-06
0.000286027	2.06457e-06	2.06457e-06
0.000288186	5.27263e-06	5.27263e-06
0.000293355	8.42989e-06	8.42989e-06
0.000301512	1.14866e-05	1.14866e-05
0.000312638	1.4393e-05	1.4393e-05
0.000326712	1.70993e-05	1.70993e-05
0.000343668	1.95637e-05	1.95637e-05
0.000363254	2.17767e-05	2.17767e-05
0.000385173	2.37365e-05	2.37365e-05
0.000409126	2.54414e-05	2.54414e-05
0.000434814	2.68899e-05	2.68899e-05
0.00046194	2.80801e-05	2.80801e-05
0.000490206	2.90104e-05	2.90104e-05
0.000519313	2.96793e-05	2.96793e-05
0.000548976	3.00862e-05	3.00862e-05
0.00057896	3.02359e-05	3.02359e-05
0.000609045	3.01345e-05	3.01345e-05
0.000639009	2.97879e-05	2.97879e-05
0.000668631	2.92023e-05	2.92022e-05
0.000697689	2.83836e-05	2.83835e-05
0.000725963	2.73378e-05	2.73378e-05
0.000753231	2.6071e-05	2.6071e-05
0.000779271	2.45916e-05	2.45916e-05
0.000803872	2.29169e-05	2.29169e-05
0.00082686	2.10668e-05	2.10667e-05
0.000848073	1.90609e-05	1.90609e-05
0.000867347	1.69191e-05	1.69191e-05
0.000884518	1.46611e-05	1.46611e-05
0.000899424	1.23067e-05	1.23067e-05
0.0009119	9.87566e-06	9.87565e-06
0.000921782	7.38768e-06	7.38767e-06
0.000928956	4.86508e-06	4.86507e-06
0.000933491	2.34026e-06	2.34025e-06
0.000935505	-1.51845e-07	-1.51845e-07
0.000935118	-2.57629e-06	-2.57629e-06
0.000932446	-4.89815e-06	-4.89815e-06
0.000927607	-7.08249e-06	-7.08248e-06
0.000920721	-9.09438e-06	-9.09436e-06
0.000911905	-1.08989e-05	-1.08989e-05
0.000901276	-1.24694e-05	-1.24694e-05
0.00088897	-1.38131e-05	-1.38131e-05
0.000875189	-1.49454e-05	-1.49453e-05
0.000860152	-1.58816e-05	-1.58816e-05
0.000844078	-1.66373e-05	-1.66372e-05
0.000827186	-1.72278e-05	-1.72278e-05
0.000809695	-1.76687e-05	-1.76686e-05
0.000791825	-1.79753e-05	-1.79753e-05
0.000773794	-1.81631e-05	-1.81631e-05
0.00075578	-1.82493e-05	-1.82493e-05
0.000737799	-1.82585e-05	-1.82585e-05
0.000719826	-1.82169e-05	-1.82169e-05
0.000701835	-1.81507e-05	-1.81507e-05
0.0006838	-1.80864e-05	-1.80864e-05
0.000665695	-1.805e-05	-1.805e-05
0.000647497	-1.8068e-05	-1.8068e-05
0.000629178	-1.81666e-05	-1.81666e-05
0.000610717	-1.83622e-05	-1.83622e-05
0.000592107	-1.86317e-05	-1.86317e-05
0.000573347	-1.89423e-05	-1.89422e-05
0.000554433	-1.92608e-05	-1.92608e-05
0.000535363	-1.95545e-05	-1.95544e-05
0.000516133	-1.97902e-05	-1.97902e-05
0.000496742	-1.99352e-05	-1.99351e-05
0.000477187	-1.99563e-05	-1.99563e-05
0.000457464	-1.9825e-05	-1.9825e-05
0.000437616	-1.95292e-05	-1.95292e-05
0.000417855	-1.90612e-05	-1.90612e-05
0.000398442	-1.84132e-05	-1.84132e-05
0.000379633	-1.75777e-05	-1.75777e-05
0.000361687	-1.65467e-05	-1.65467e-05
0.000344862	-1.53126e-05	-1.53126e-05
0.000329416	-1.38676e-05	-1.38676e-05
0.000315608	-1.22041e-05	-1.22041e-05
0.000303665	-1.03219e-05	-1.03219e-05
0.000293691	-8.25102e-06	-8.25102e-06
0.000285761	-6.02941e-06	-6.0294e-06
0.000279948	-3.69476e-06	-3.69476e-06
0.000276327	-1.28485e-06	-1.28485e-06
0.000274971	1.16256e-06	1.16256e-06
0.000275954	3.60971e-06	3.60971e-06
0.000279351	6.01883e-06	6.01883e-06
0.000285236	8.35429e-06	8.35429e-06
0.000293632	1.0589e-05	1.0589e-05
0.000304371	1.2698e-05	1.2698e-05
0.000317233	1.46562e-05	1.46562e-05
0.000331998	1.64388e-05	1.64388e-05
0.000348447	1.80208e-05	1.80208e-05
0.000366362	1.93772e-05	1.93772e-05
0.000385522	2.0483e-05	2.0483e-05
0.000405709	2.13133e-05	2.13133e-05
0.000426713	2.18566e-05	2.18566e-05
0.000448369	2.21559e-05	2.21559e-05
0.000470522	2.22675e-05	2.22675e-05
0.000493015	2.2248e-05	2.2248e-05
0.000515692	2.21538e-05	2.21538e-05
0.000538399	2.20412e-05	2.20412e-05
0.00056098	2.19669e-05	2.19669e-05
0.000583278	2.19872e-05	2.19871e-05
0.000605219	2.21534e-05	2.21534e-05
0.000627043	2.24968e-05	2.24968e-05
0.000649072	2.30432e-05	2.30432e-05
0.000671627	2.38188e-05	2.38188e-05
0.00069503	2.48496e-05	2.48496e-05
0.000719601	2.61616e-05	2.61616e-05
0.000745662	2.77809e-05	2.77808e-05
0.000773535	2.97334e-05	2.97333e-05
0.00080354	3.20452e-05	3.20451e-05
0.000835981	3.47291e-05	3.4729e-05
0.000871091	3.77448e-05	3.77448e-05
0.000909088	4.1039e-05	4.1039e-05
0.000950187	4.45581e-05	4.4558e-05
0.000994604	4.82487e-05	4.82486e-05
0.00104255	5.20573e-05	5.20572e-05
0.00109426	5.59304e-05	5.59303e-05
0.00114992	5.98147e-05	5.98145e-05
0.00120971	6.36614e-05	6.36612e-05
0.00127351	6.74414e-05	6.74413e-05
0.00134117	7.11305e-05	7.11303e-05
0.0014125	7.47044e-05	7.47042e-05
0.00148735	7.81387e-05	7.81384e-05
0.00156554	8.14092e-05	8.14089e-05
0.00164692	8.44915e-05	8.44912e-05
0.00173131	8.73615e-05	8.73611e-05
0.00181856	8.99997e-05	8.99992e-05
0.00190847	9.2406e-05	9.24055e-05
0.00200083	9.45856e-05	9.4585e-05
0.00209542	9.65431e-05	9.65425e-05
0.002192	9.82836e-05	9.82829e-05
0.00229034	9.9812e-05	9.98112e-05
0.00239022	0.000101133	0.000101132
0.00249141	0.000102252	0.000102251
0.00259368	0.000103174	0.000103172
0.00269682	0.000103904	0.000103902
0.00280065	0.000104453	0.000104451
0.00290504	0.000104832	0.000104831
0.00300984	0.000105053	0.000105051
0.0031149	0.000105127	0.000105126	SdFmax
0.00322007	0.000105066	0.000105064
0.00332521	0.000104881	0.000104879
0.00343016	0.000104583	0.000104581
0.00353479	0.000104182	0.000104181
0.00363895	0.000103688	0.000103686
0.00374257	0.000103105	0.000103102
0.00384561	0.00010244	0.000102437
0.00394798	0.000101699	0.000101697
0.00404964	0.00010089	0.000100887
0.00415053	0.000100018	0.000100015
0.00425058	9.90897e-05	9.9087e-05
0.00434974	9.81121e-05	9.81093e-05
0.00444795	9.70852e-05	9.70823e-05
0.00454508	9.59854e-05	9.59825e-05
0.00464105	9.4783e-05	9.47799e-05
0.00473572	9.34481e-05	9.34449e-05
0.004829	9.1951e-05	9.19478e-05
0.00492077	9.0262e-05	9.02587e-05
0.00501093	8.83513e-05	8.8348e-05
0.00509934	8.61892e-05	8.61858e-05
0.00518585	8.3741e-05	8.37376e-05
0.00527	8.09528e-05	8.09494e-05
0.00535129	7.77657e-05	7.77623e-05
0.00542919	7.41208e-05	7.41176e-05
0.0055032	6.99594e-05	6.99562e-05
0.00557281	6.52225e-05	6.52195e-05
0.0056375	5.98514e-05	5.98485e-05
0.00569677	5.37871e-05	5.37845e-05
0.00575009	4.69855e-05	4.69832e-05
0.00579692	3.94616e-05	3.94596e-05
0.00583655	3.12447e-05	3.12431e-05
0.00586824	2.23646e-05	2.23634e-05
0.00589124	1.28506e-05	1.285e-05
0.00590481	2.73253e-06	2.73239e-06
0.0059082	-7.96023e-06	-7.95981e-06
0.00590067	-1.91981e-05	-1.91971e-05
0.00588147	-3.09514e-05	-3.09498e-05
0.00584998	-4.31804e-05	-4.31782e-05
0.00580597	-5.58032e-05	-5.58004e-05
0.00574938	-6.87279e-05	-6.87245e-05
0.0056801	-8.18624e-05	-8.18585e-05
0.00559804	-9.51147e-05	-9.51103e-05
0.00550312	-0.000108393	-0.000108388
0.00539525	-0.000121604	-0.000121599
0.00527433	-0.000134658	-0.000134652
0.00514027	-0.000147474	-0.000147468
0.00499306	-0.000160028	-0.000160022
0.00483299	-0.000172309	-0.000172303
0.00466045	-0.000184304	-0.000184298
0.00447579	-0.000196003	-0.000195998
0.00427939	-0.000207394	-0.000207389
0.00407163	-0.000218466	-0.00021846
0.00385288	-0.000229206	-0.000229201
0.0036235	-0.000239603	-0.000239599
0.00338387	-0.000249646	-0.000249642
0.00313435	-0.000259321	-0.000259317
0.00287528	-0.000268611	-0.000268608
0.00260702	-0.000277504	-0.000277501
0.00232991	-0.000285985	-0.000285983
0.00204432	-0.000294039	-0.000294037
0.00175058	-0.000301651	-0.00030165
0.00144905	-0.000308807	-0.000308806
0.00114009	-0.000315482	-0.000315481
0.000824119	-0.000321603	-0.000321602
0.000501922	-0.000327088	-0.000327087
0.000174352	-0.000331853	-0.000331853
-0.000157735	-0.000335818	-0.000335817
-0.000493482	-0.000338897	-0.000338897
-0.000832033	-0.000341009	-0.000341009
-0.00117253	-0.000342071	-0.00034207	SdFmin
-0.00151412	-0.000342	-0.000341999
-0.00185588	-0.00034073	-0.000340728
-0.00219663	-0.000338264	-0.000338261
-0.00253512	-0.000334621	-0.000334618
-0.00287013	-0.000329821	-0.000329817
-0.00320039	-0.000323883	-0.000323878
-0.00352467	-0.000316827	-0.000316821
-0.00384173	-0.000308672	-0.000308665
-0.00415032	-0.000299438	-0.000299431
-0.00444929	-0.000289157	-0.000289148
-0.00473784	-0.000277909	-0.000277899
-0.00501526	-0.000265786	-0.000265776
-0.00528083	-0.000252881	-0.000252871
-0.00553384	-0.000239288	-0.000239276
-0.00577359	-0.000225097	-0.000225086
-0.00599936	-0.000210402	-0.000210391
-0.00621045	-0.000195295	-0.000195284
-0.00640613	-0.000179868	-0.000179857
-0.00658583	-0.000164201	-0.000164191
-0.00674953	-0.000148376	-0.000148366
-0.00689733	-0.000132473	-0.000132463
-0.00702933	-0.000116571	-0.000116563
-0.00714565	-0.000100752	-0.000100744
-0.00724638	-8.5095e-05	-8.50883e-05
-0.00733164	-6.96807e-05	-6.9675e-05
-0.00740153	-5.45892e-05	-5.45847e-05
-0.00745622	-3.98911e-05	-3.98878e-05
-0.00749614	-2.56179e-05	-2.56158e-05
-0.00752177	-1.17916e-05	-1.17906e-05
-0.0075336	1.56621e-06	1.56607e-06
-0.00753212	1.44335e-05	1.44323e-05
-0.00751783	2.67886e-05	2.67863e-05
-0.0074912	3.86095e-05	3.86063e-05
-0.00745274	4.98745e-05	4.98704e-05
-0.00740292	6.05644e-05	6.05594e-05
-0.00734226	7.06705e-05	7.06647e-05
-0.00727138	8.01866e-05	8.01803e-05
-0.00719094	8.91069e-05	8.91e-05
-0.00710159	9.74252e-05	9.74178e-05
-0.00700396	0.000105135	0.000105128
-0.00689872	0.000112232	0.000112224
-0.00678651	0.000118708	0.0001187
-0.00666798	0.000124558	0.00012455
-0.00654375	0.000129784	0.000129776
-0.00641432	0.000134422	0.000134414
-0.00628015	0.000138516	0.000138508
-0.00614173	0.00014211	0.000142102
-0.00599952	0.000145247	0.000145239
-0.00585399	0.000147972	0.000147965
-0.00570561	0.00015033	0.000150322
-0.00555485	0.000152363	0.000152356
-0.00540218	0.00015411	0.000154103
-0.00524802	0.000155586	0.00015558
-0.0050926	0.000156801	0.000156795
-0.0049361	0.000157763	0.000157757
-0.00477869	0.000158481	0.000158476
-0.00462057	0.000158966	0.000158961
-0.00446189	0.000159225	0.000159221
-0.00430285	0.000159269	0.000159265	SdSmax
-0.00414362	0.000159107	0.000159103
-0.00398439	0.000158742	0.000158738
-0.00382544	0.000158164	0.00015816
-0.00366703	0.000157355	0.000157352
-0.00350944	0.000156298	0.000156295
-0.00335296	0.000154977	0.000154975
-0.00319785	0.000153376	0.000153373
-0.00304441	0.000151477	0.000151474
-0.0028929	0.000149263	0.000149261
-0.00274361	0.00014672	0.000146718
-0.0025969	0.000143839	0.000143838
-0.0024531	0.000140615	0.000140614
-0.00231258	0.00013704	0.000137039
-0.00217568	0.000133109	0.000133107
-0.00204277	0.000128813	0.000128812
-0.00191419	0.000124148	0.000124148
-0.00179031	0.000119107	0.000119107
-0.00167146	0.000113695	0.000113694
-0.00155798	0.000107962	0.000107961
-0.00145008	0.000101972	0.000101971
-0.00134793	9.57865e-05	9.57862e-05
-0.00125173	8.9469e-05	8.94688e-05
-0.00116164	8.30817e-05	8.30816e-05
-0.00107785	7.66873e-05	7.66872e-05
-0.00100055	7.03484e-05	7.03483e-05
-0.000929903	6.41275e-05	6.41274e-05
-0.000865997	5.80849e-05	5.80848e-05
-0.000808486	5.22708e-05	5.22707e-05
-0.000756922	4.67332e-05	4.67332e-05
-0.000710856	4.152e-05	4.152e-05
-0.00066984	3.66792e-05	3.66792e-05
-0.000633426	3.22585e-05	3.22585e-05
-0.000601166	2.83061e-05	2.8306e-05
-0.000572611	2.48696e-05	2.48696e-05
-0.000547312	2.198e-05	2.198e-05
-0.000524839	1.95994e-05	1.95994e-05
-0.000504823	1.7673e-05	1.7673e-05
-0.000486912	1.61457e-05	1.61457e-05
-0.000470755	1.49627e-05	1.49627e-05
-0.000456	1.4069e-05	1.4069e-05
-0.000442295	1.34097e-05	1.34097e-05
-0.000429289	1.29299e-05	1.29298e-05
-0.000416629	1.25746e-05	1.25746e-05
-0.000404038	1.22932e-05	1.22932e-05
-0.000391529	1.20518e-05	1.20518e-05
-0.00037919	1.1821e-05	1.1821e-05
-0.000367107	1.15712e-05	1.15712e-05
-0.000355369	1.12729e-05	1.12729e-05
-0.000344062	1.08964e-05	1.08964e-05
-0.000333273	1.04124e-05	1.04124e-05
-0.00032309	9.79113e-06	9.79113e-06
-0.0003136	9.01457e-06	9.01457e-06
-0.00030488	8.11014e-06	8.11014e-06
-0.000296965	7.1167e-06	7.1167e-06
-0.00028988	6.07311e-06	6.07311e-06
-0.00028365	5.01822e-06	5.01822e-06
-0.0002783	3.99088e-06	3.99088e-06
-0.000273855	3.02995e-06	3.02995e-06
-0.00027034	2.17429e-06	2.17429e-06
-0.00026778	1.45345e-06	1.45345e-06
-0.000266172	8.59897e-07	8.59897e-07
-0.0002654	3.76781e-07	3.76781e-07
-0.000265322	-1.27339e-08	-1.27339e-08
-0.000265793	-3.25487e-07	-3.25487e-07
-0.000266672	-5.78316e-07	-5.78316e-07
-0.000267814	-7.88059e-07	-7.88059e-07
-0.000269076	-9.71556e-07	-9.71556e-07
-0.000270314	-1.14564e-06	-1.14564e-06
-0.000271426	-1.32507e-06	-1.32507e-06
-0.000272468	-1.51619e-06	-1.51619e-06
-0.000273534	-1.72329e-06	-1.72329e-06
-0.000274721	-1.95063e-06	-1.95063e-06
-0.000276125	-2.20248e-06	-2.20248e-06
-0.000277842	-2.48312e-06	-2.48312e-06
-0.000279967	-2.79681e-06	-2.79681e-06
-0.000282596	-3.14784e-06	-3.14784e-06
-0.000285824	-3.53545e-06	-3.53545e-06
-0.00028971	-3.93891e-06	-3.93891e-06
-0.000294157	-4.33245e-06	-4.33245e-06
-0.000299031	-4.69032e-06	-4.69032e-06
-0.000304197	-4.98677e-06	-4.98677e-06
-0.000309519	-5.19603e-06	-5.19603e-06
-0.000314864	-5.29236e-06	-5.29236e-06
-0.000320098	-5.25e-06	-5.25e-06
-0.000325084	-5.04319e-06	-5.04319e-06
-0.000329707	-4.65733e-06	-4.65733e-06
-0.000333916	-4.12242e-06	-4.12242e-06
-0.000337678	-3.47964e-06	-3.47964e-06
-0.000340962	-2.77014e-06	-2.77014e-06
-0.000343734	-2.03509e-06	-2.03509e-06
-0.000345963	-1.31565e-06	-1.31565e-06
-0.000347616	-6.5299e-07	-6.5299e-07
-0.00034866	-8.82637e-08	-8.82637e-08
-0.000349063	3.44887e-07	3.44887e-07
-0.000348828	6.4292e-07	6.4292e-07
-0.000348105	8.09817e-07	8.09817e-07
-0.000347079	8.49562e-07	8.49562e-07
-0.000345934	7.66138e-07	7.66137e-07
-0.000344856	5.63525e-07	5.63525e-07
-0.00034403	2.45709e-07	2.45709e-07
-0.000343641	-1.8333e-07	-1.8333e-07
-0.000343873	-7.19608e-07	-7.19608e-07
-0.000344869	-1.35251e-06	-1.35251e-06
-0.000346594	-2.04489e-06	-2.04489e-06
-0.000348972	-2.75297e-06	-2.75297e-06
-0.000351924	-3.43297e-06	-3.43297e-06
-0.000355373	-4.04111e-06	-4.04111e-06
-0.000359241	-4.53362e-06	-4.53361e-06
-0.000363451	-4.8667e-06	-4.8667e-06
-0.000367926	-4.9966e-06	-4.9966e-06
-0.000372588	-4.88987e-06	-4.88986e-06
-0.000377331	-4.55447e-06	-4.55447e-06
-0.000381945	-4.00873e-06	-4.00873e-06
-0.000386188	-3.27095e-06	-3.27095e-06
-0.00038982	-2.35944e-06	-2.35944e-06
-0.000392603	-1.29252e-06	-1.29252e-06
-0.000394295	-8.85028e-08	-8.85028e-08
-0.000394656	1.23431e-06	1.23431e-06
-0.000393448	2.65179e-06	2.65179e-06
-0.000390499	4.11661e-06	4.11661e-06
-0.000385919	5.57563e-06	5.57563e-06
-0.000379888	6.97569e-06	6.97569e-06
-0.000372585	8.26367e-06	8.26367e-06
-0.000364189	9.38641e-06	9.38641e-06
-0.000354879	1.02908e-05	1.02908e-05
-0.000344836	1.09236e-05	1.09236e-05
-0.000334237	1.12318e-05	1.12318e-05
-0.000323287	1.11754e-05	1.11754e-05
-0.000312284	1.07673e-05	1.07673e-05
-0.00030155	1.00336e-05	1.00336e-05
-0.000291409	9.00041e-06	9.00041e-06
-0.000282183	7.69384e-06	7.69384e-06
-0.000274194	6.13999e-06	6.13999e-06
-0.000267765	4.36496e-06	4.36496e-06
-0.000263219	2.39486e-06	2.39486e-06
-0.000260879	2.64465e-07	2.64465e-07
-0.00026098	-1.95672e-06	-1.95672e-06
-0.000263412	-4.19052e-06	-4.19052e-06
-0.000267981	-6.35875e-06	-6.35875e-06
-0.000274488	-8.38325e-06	-8.38325e-06
-0.000282738	-1.01858e-05	-1.01858e-05
-0.000292535	-1.16883e-05	-1.16883e-05
-0.000303682	-1.28126e-05	-1.28126e-05
-0.000315984	-1.34804e-05	-1.34804e-05
-0.000329186	-1.363e-05	-1.363e-05
-0.000342803	-1.32659e-05	-1.32659e-05
-0.000356294	-1.24088e-05	-1.24088e-05
-0.000369117	-1.10794e-05	-1.10794e-05
-0.00038073	-9.29871e-06	-9.29871e-06
-0.000390589	-7.08743e-06	-7.08742e-06
-0.000398154	-4.46638e-06	-4.46637e-06
-0.000402882	-1.45637e-06	-1.45637e-06
-0.000404232	1.90798e-06	1.90798e-06
-0.00040177	5.53683e-06	5.53683e-06
-0.000395507	9.32657e-06	9.32657e-06
-0.000385563	1.31735e-05	1.31735e-05
-0.000372057	1.69741e-05	1.69741e-05
-0.00035511	2.06247e-05	2.06247e-05
-0.000334841	2.40215e-05	2.40215e-05
-0.00031137	2.70611e-05	2.70611e-05
-0.000284817	2.96554e-05	2.96554e-05
-0.000255377	3.17793e-05	3.17793e-05
-0.00022355	3.34234e-05	3.34234e-05
-0.000189909	3.4578e-05	3.4578e-05
-0.000155029	3.52337e-05	3.52337e-05
-0.000119484	3.53811e-05	3.53811e-05
-8.38489e-05	3.50107e-05	3.50107e-05
-4.86974e-05	3.4113e-05	3.4113e-05
-1.4604e-05	3.26784e-05	3.26784e-05
1.78568e-05	3.07122e-05	3.07122e-05
4.81691e-05	2.82779e-05	2.82779e-05
7.60505e-05	2.54536e-05	2.54536e-05
0.000101277	2.23175e-05	2.23175e-05
0.000123624	1.89477e-05	1.89477e-05
0.000142868	1.54223e-05	1.54223e-05
0.000158785	1.18196e-05	1.18196e-05
0.000171151	8.21773e-06	8.21773e-06
0.000179741	4.68674e-06	4.68674e-06
0.000184418	1.26487e-06	1.26487e-06
0.000185387	-2.01768e-06	-2.01768e-06
0.00018294	-5.13073e-06	-5.13073e-06
0.000177369	-8.04407e-06	-8.04407e-06
0.000168966	-1.07275e-05	-1.07275e-05
0.000158022	-1.31509e-05	-1.31509e-05
0.000144829	-1.5284e-05	-1.5284e-05
0.000129678	-1.70966e-05	-1.70966e-05
0.000112854	-1.85683e-05	-1.85683e-05
9.46003e-05	-1.97177e-05	-1.97177e-05
7.51549e-05	-2.05732e-05	-2.05732e-05
5.47542e-05	-2.11631e-05	-2.11631e-05
3.36349e-05	-2.15157e-05	-2.15157e-05
1.20336e-05	-2.16594e-05	-2.16594e-05
-9.81292e-06	-2.16226e-05	-2.16226e-05
-3.1668e-05	-2.14336e-05	-2.14336e-05
-5.3295e-05	-2.11172e-05	-2.11172e-05
-7.44852e-05	-2.06842e-05	-2.06842e-05
-9.51421e-05	-2.01415e-05	-2.01415e-05
-0.000115197	-1.94963e-05	-1.94963e-05
-0.000134582	-1.87557e-05	-1.87557e-05
-0.000153228	-1.79269e-05	-1.79269e-05
-0.000171067	-1.70168e-05	-1.70168e-05
-0.00018803	-1.60327e-05	-1.60327e-05
-0.000204049	-1.49817e-05	-1.49817e-05
-0.000219054	-1.38693e-05	-1.38693e-05
-0.000232973	-1.26953e-05	-1.26953e-05
-0.00024573	-1.1458e-05	-1.1458e-05
-0.000257251	-1.01556e-05	-1.01556e-05
-0.000267463	-8.78631e-06	-8.78631e-06
-0.00027629	-7.34845e-06	-7.34845e-06
-0.000283659	-5.84026e-06	-5.84026e-06
-0.000289495	-4.25998e-06	-4.25998e-06
-0.000293724	-2.60756e-06	-2.60756e-06
-0.000296278	-8.89733e-07	-8.89732e-07
-0.000297111	8.85067e-07	8.85067e-07
-0.000296185	2.70841e-06	2.70841e-06
-0.000293461	4.57187e-06	4.57187e-06
-0.0002889	6.46701e-06	6.46701e-06
-0.000282463	8.38541e-06	8.38541e-06
-0.000274111	1.03186e-05	1.03186e-05
-0.000263805	1.22564e-05	1.22564e-05
-0.000251523	1.41813e-05	1.41813e-05
-0.000237314	1.60739e-05	1.60739e-05
-0.000221242	1.7915e-05	1.7915e-05
-0.000203373	1.96851e-05	1.96851e-05
-0.000183771	2.1365e-05	2.1365e-05
-0.000162503	2.29354e-05	2.29354e-05
-0.000139632	2.43769e-05	2.43769e-05
-0.000115225	2.56702e-05	2.56702e-05
-8.93836e-05	2.67944e-05	2.67944e-05
-6.23588e-05	2.77221e-05	2.77221e-05
-3.44393e-05	2.84244e-05	2.84244e-05
-5.91337e-06	2.88723e-05	2.88723e-05
2.29305e-05	2.90369e-05	2.90369e-05
5.18039e-05	2.88892e-05	2.88892e-05
8.04184e-05	2.84002e-05	2.84002e-05
0.000108486	2.7541e-05	2.7541e-05
0.000135717	2.62937e-05	2.62937e-05
0.000161822	2.46844e-05	2.46844e-05
0.000186495	2.27502e-05	2.27502e-05
0.00020943	2.05281e-05	2.05281e-05
0.000230321	1.80555e-05	1.80555e-05
0.000248859	1.53692e-05	1.53692e-05
0.000264739	1.25066e-05	1.25066e-05
0.000277652	9.50462e-06	9.50462e-06
0.000287293	6.40051e-06	6.40051e-06
0.000293436	3.23404e-06	3.23404e-06
0.000296181	5.57915e-08	5.57915e-08
0.000295708	-3.08095e-06	-3.08095e-06
0.000292201	-6.12293e-06	-6.12293e-06
0.000285839	-9.01685e-06	-9.01685e-06
0.000276806	-1.17095e-05	-1.17095e-05
0.000265282	-1.41475e-05	-1.41475e-05
0.000251448	-1.62776e-05	-1.62776e-05
0.000235486	-1.80563e-05	-1.80563e-05
0.000217612	-1.94792e-05	-1.94792e-05
0.000198174	-2.05515e-05	-2.05515e-05
0.000177554	-2.12785e-05	-2.12785e-05
0.000156136	-2.16655e-05	-2.16655e-05
0.000134302	-2.17177e-05	-2.17177e-05
0.000112433	-2.14405e-05	-2.14405e-05
9.09139e-05	-2.0839e-05	-2.0839e-05
7.01259e-05	-1.99247e-05	-1.99247e-05
5.04086e-05	-1.87332e-05	-1.87332e-05
3.19291e-05	-1.73061e-05	-1.73061e-05
1.48109e-05	-1.56851e-05	-1.56851e-05
-8.22092e-07	-1.39119e-05	-1.39119e-05
-1.48461e-05	-1.20281e-05	-1.20281e-05
-2.71374e-05	-1.00755e-05	-1.00755e-05
-3.75722e-05	-8.09573e-06	-8.09573e-06
-4.60268e-05	-6.13043e-06	-6.13043e-06
-5.23773e-05	-4.21728e-06	-4.21728e-06
-5.65526e-05	-2.37792e-06	-2.37792e-06
-5.86919e-05	-6.29967e-07	-6.29967e-07
-5.89868e-05	1.00897e-06	1.00897e-06
-5.7629e-05	2.52126e-06	2.52126e-06
-5.48103e-05	3.8893e-06	3.8893e-06
-5.07223e-05	5.09546e-06	5.09546e-06
-4.55568e-05	6.12213e-06	6.12213e-06
-3.95054e-05	6.95868e-06	6.95868e-06
-3.27413e-05	7.62247e-06	7.62247e-06
-2.53628e-05	8.13786e-06	8.13786e-06
-1.74499e-05	8.52919e-06	8.52919e-06
-9.08232e-06	8.82081e-06	8.82081e-06
-3.39871e-07	9.0371e-06	9.0371e-06
8.69762e-06	9.20238e-06	9.20238e-06
1.79503e-05	9.34103e-06	9.34103e-06
2.73384e-05	9.47739e-06	9.47739e-06
3.68079e-05	9.63385e-06	9.63385e-06
4.64074e-05	9.82496e-06	9.82496e-06
5.62116e-05	1.00633e-05	1.00633e-05
6.62949e-05	1.03614e-05	1.03614e-05
7.67319e-05	1.0732e-05	1.0732e-05
8.7597e-05	1.11875e-05	1.11875e-05
9.89649e-05	1.17405e-05	1.17405e-05
0.00011091	1.24037e-05	1.24037e-05
0.000123507	1.31824e-05	1.31824e-05
0.000136823	1.40532e-05	1.40532e-05
0.000150896	1.49858e-05	1.49858e-05
0.000165758	1.59496e-05	1.59496e-05
0.00018144	1.6914e-05	1.6914e-05
0.000197974	1.78486e-05	1.78486e-05
0.00021539	1.87227e-05	1.87227e-05
0.00023372	1.95061e-05	1.95061e-05
0.000252995	2.0168e-05	2.0168e-05
0.000273201	2.06823e-05	2.06823e-05
0.000294144	2.10399e-05	2.10399e-05
0.000315582	2.1236e-05	2.1236e-05
0.000337276	2.12658e-05	2.12658e-05
0.000358986	2.11244e-05	2.11244e-05
0.00038047	2.0807e-05	2.0807e-05
0.000401489	2.03089e-05	2.03089e-05
0.000421803	1.96251e-05	1.96251e-05
0.000441171	1.87633e-05	1.87633e-05
0.000459416	1.77799e-05	1.77799e-05
0.000476612	1.67437e-05	1.67437e-05
0.000492893	1.57236e-05	1.57236e-05
0.000508398	1.47884e-05	1.47884e-05
0.000523261	1.4007e-05	1.4007e-05
0.000537619	1.34482e-05	1.34482e-05
0.000551609	1.31807e-05	1.31807e-05
0.000565366	1.32555e-05	1.32555e-05
0.000579046	1.36514e-05	1.36514e-05
0.000592883	1.43292e-05	1.43292e-05
0.00060713	1.52498e-05	1.52498e-05
0.000622041	1.6374e-05	1.6374e-05
0.00063787	1.76626e-05	1.76626e-05
0.000654869	1.90765e-05	1.90765e-05
0.000673293	2.05766e-05	2.05766e-05
0.000693393	2.21236e-05	2.21236e-05
0.000715425	2.36708e-05	2.36708e-05
0.000739526	2.51402e-05	2.51402e-05
0.000765376	2.64463e-05	2.64463e-05
0.000792538	2.75035e-05	2.75035e-05
0.000820576	2.82264e-05	2.82264e-05
0.000849055	2.85293e-05	2.85293e-05

[truncated: 2 more sheets: LQT04, LQT05]
